# Supplementary material for: The balance evaluation systems test (BESTest), mini-BESTest and brief-BESTest as clinical tools to assess balance control across different populations: A reliability generalization meta-analysis
Source: PLoS One. 2025 Apr 3;20(4):e0318302. doi: 10.1371/journal.pone.0318302 (PMC11967966; doi:10.1371/journal.pone.0318302)
Supplement: S2 Table — (XLSX) [file pone.0318302.s002.xlsx]

## Sheet: BEST_Plos_One
Number	Included	Excluded	Excluded Reason	PY	Author	Title	Publication Title	ISBN	ISSN	DOI	Date	Pages	Issue	Volume	Journal Abbreviation
1		Excluded	Review	2021	Abou, Libak; Peters, Joseph; Wong, Ellyce; Akers, Rebecca; Dossou, Mauricette Sènan; Sosnoff, Jacob J.; Rice, Laura A.	Gait and Balance Assessments using Smartphone Applications in Parkinson's Disease: A Systematic Review	Journal of Medical Systems		0148-5598	10.1007/s10916-021-01760-5	2021-09	1-20	9	45	J MED SYST
2		Excluded	Case report	2020	Adams, Joseph T.	Clinical decision making and application of an active rehabilitation program for a person with the neuromuscular symptoms of Allgrove syndrome: a case report	Physiotherapy Theory & Practice		0959-3985	10.1080/09593985.2018.1548049	2020-09	1035-1042	9	36	PHYSIOTHER THEORY PRACT
3		Excluded	No alpha coefficient for internal consistency or intra-class correlation coefficient for inter-rater or test-retest/intra-rater reliability of the Mini-BESTest has been calculated.	2018	Åkesson, N.; Leffler, A.-S.; Rydwik, E.	Evaluation of Feasibility of a Balance and Strength Training Program for New Users of a Wheeled Walker in an Outpatient Rehabilitation Clinic	Physical & Occupational Therapy in Geriatrics		0270-3181	10.1080/02703181.2017.1380113	2018-03	14-28	1	36	PHYS OCCUP THER GERIATR
4		Excluded	No alpha coefficient for internal consistency or intra-class correlation coefficient for inter-rater or test-retest/intra-rater reliability of the Mini-BESTest has been calculated.	2021	Akinrolie, O.; Webber, S.C.; Salbach, N.M.; Barclay, R.	Validation of an adapted questionnaire for outdoor walking among older adults: The CHAMPS-OUTDOORS	Journal of Aging and Physical Activity		10638652 (ISSN)	10.1123/JAPA.2020-0350	2021	843-851	5	29	J. Aging Phys. Act.
5		Excluded	Umbrella review	2022	Alhasani, R.; Auger, C.; Paiva Azevedo, M.; Ahmed, S.	Quality of mobility measures among individuals with acquired brain injury: an umbrella review	Quality of Life Research		09629343 (ISSN)	10.1007/s11136-022-03103-4	2022	2567-2599	9	31	Qual. Life Res.
6		Excluded	No alpha coefficient for internal consistency or intra-class correlation coefficient for inter-rater or test-retest/intra-rater reliability of the Mini-BESTest has been calculated.	2016	Almeida, Lorena R. S.; Valenca, Guilherme T.; Negreiros, Nádja N.	Comparison of Self-report and Performance-Based Balance Measures for Predicting Recurrent Falls in People With Parkinson Disease: Cohort Study	Physical Therapy		0031-9023	10.2522/ptj.20150168	2016-07	1074-1084	7	96	PHYS THER
7		Excluded	Systematic review	2023	Aloraini, Saleh M. M.; Abu Mismar, Arwa A. A.; Aloqaily, Haifa F. F.; Aldaihan, Mishal M. M.	Balance assessment tools and their psychometric properties among individuals post-stroke: a systematic review	PHYSICAL THERAPY REVIEWS		1083-3196, 1743-288X	10.1080/10833196.2023.2168850	2023-03-04	135-156	2	28	Phys. Ther. Rev.
8	Included			2022	Alqahtani, Bader A.; Alhowimel, Ahmed S.; Alshehri, Mohammed M.; Alqahtani, Maha A.; Almuhaysh, Abdulaziz A.; Alshakarah, Ali O.; Alanazi, Aljawharah; Khoja, Aeshah H.; Alenazi, Aqeel M.	Cross-Cultural Adaptation and Validation of the Arabic Version of the Mini-BESTest among Community-Dwelling Older Adults in Saudi Arabia	HEALTHCARE		2227-9032	10.3390/healthcare10101903	2022-10	1903	10	10	Healthcare
9		Excluded	No alpha coefficient for internal consistency or intra-class correlation coefficient for inter-rater or test-retest/intra-rater reliability of the Mini-BESTest has been calculated.	2020	Alsubaie, Saud F.	The Postural Stability Measures Most Related to Aging, Physical Performance, and Cognitive Function in Healthy Adults	BioMed Research International		2314-6133	10.1155/2020/5301534	2020-08-24	1-7			BIOMED RES INT
10	Included			2023	Alyousef, N. I.; Shaheen, A. a. M.; Elsayed, W.; Alsubiheen, A. M.; Farrag, A.	Psychometric properties of the Arabic version of the Mini-Balance Evaluation Systems Test in patients with neurological balance disorders	EUROPEAN REVIEW FOR MEDICAL AND PHARMACOLOGICAL SCIENCES		1128-3602		2023	4337-4347	10	27	Eur. Rev. Med. Pharmacol. Sci.
11		Excluded	No alpha coefficient for internal consistency or intra-class correlation coefficient for inter-rater or test-retest/intra-rater reliability of the Mini-BESTest has been calculated.	2022	Alzyoud, Jehad; Medley, Ann; Thompson, Mary; Csiza, Linda	Responsiveness, minimal detectable change, and minimal clinically important difference of the sitting balance scale and function in sitting test in people with stroke					2022-02	327-336
12		Excluded	No alpha coefficient for internal consistency or intra-class correlation coefficient for inter-rater or test-retest/intra-rater reliability of the Mini-BESTest has been calculated.	2012	Andolsun, Simge; Culp, Charles H.; Haberl, Jeff S.; Witte, Michael J.	EnergyPlus vs DOE-2.1e: The effect of ground coupling on cooling/heating energy requirements of slab-on-grade code houses in four climates of the US	ENERGY AND BUILDINGS		0378-7788	10.1016/j.enbuild.2012.06.012	2012-09	189-206		52	Energy Build.
13	Included			2019	Anson, Eric; Thompson, Elizabeth; Ma, Lei; Jeka, John	Reliability and Fall Risk Detection for the BESTest and Mini-BESTest in Older Adults	JOURNAL OF GERIATRIC PHYSICAL THERAPY		1539-8412, 2152-0895	10.1519/JPT.0000000000000123	2019-06	81-85	2	42	J. Geriatr. Phys. Ther.
14		Excluded	No alpha coefficient for internal consistency or intra-class correlation coefficient for inter-rater or test-retest/intra-rater reliability of the Mini-BESTest has been calculated.	2021	Antoniadou, E.; Kalivioti, X.; Panagiotopoulos, E.	Balance evaluation and rehabilitation of older people in a dynamic platform	Journal of Musculoskeletal Neuronal Interactions		1108-7161		2021	163-164	1	21	J. Musculoskelet. Neuronal Interact.
15		Excluded	No alpha coefficient for internal consistency or intra-class correlation coefficient for inter-rater or test-retest/intra-rater reliability of the Mini-BESTest has been calculated.	2020	Antoniadou, Eleftheria; Kalivioti, Xristina; Stolakis, Konstantinos; Koloniari, Amalia; Megas, Panagiotis; Tyllianakis, Minos; Panagiotopoulos, Elias	Reliability and validity of the mCTSIB dynamic platform test to assess balance in a population of older women living in the community	JOURNAL OF MUSCULOSKELETAL & NEURONAL INTERACTIONS		1108-7161		2020-06	185-193	2	20	J. Musculoskelet. Neuronal Interact.
16		Excluded	No alpha coefficient for internal consistency or intra-class correlation coefficient for inter-rater or test-retest/intra-rater reliability of the Mini-BESTest has been calculated.	2016	Apoznanski, T.E.; Yao, S.; Jung, M.-K.; DiFrancisco-Donoghue, J.	Reliability of the sensory organization test to predict falls in individuals with parkinson's disease	Movement Disorders		1531-8257	10.1002/mds.26688	2016	S594	(Apoznanski T.E.; Yao S.; Jung M.-K.; DiFrancisco-Donoghue J.) Old Westbury, NY, United States	31	Mov. Disord.
17		Excluded	No alpha coefficient for internal consistency or intra-class correlation coefficient for inter-rater or test-retest/intra-rater reliability of the Mini-BESTest has been calculated.	2016	Arcolin, Ilaria; Pisano, Fabrizio; Delconte, Carmen; Godi, Marco; Schieppati, Marco; Mezzani, Alessandro; Picco, Daniele; Grasso, Margherita; Nardone, Antonio	Intensive cycle ergometer training improves gait speed and endurance in patients with Parkinson's disease: A comparison with treadmill training	RESTORATIVE NEUROLOGY AND NEUROSCIENCE		0922-6028, 1878-3627	10.3233/RNN-150506	2016	125-138	1	34	Restor. Neurol. Neurosci.
18		Excluded	No alpha coefficient for internal consistency or intra-class correlation coefficient for inter-rater or test-retest/intra-rater reliability of the Mini-BESTest has been calculated.	2019	Argetsinger, Laura C.; Trimble, Shelley A.; Roberts, MacKenzie T.; Thompson, Jennifer E.; Ugiliweneza, Beatrice; Behrman, Andrea L.	Sensitivity to change and responsiveness of the Segmental Assessment of Trunk Control (SATCo) in children with spinal cord injury	Developmental Neurorehabilitation		1751-8423	10.1080/17518423.2018.1475429	2019-05	260-271	4	22	DEV NEUROREHABIL
19		Excluded	No alpha coefficient for internal consistency or intra-class correlation coefficient for inter-rater or test-retest/intra-rater reliability of the Mini-BESTest has been calculated.	2020	Arntzen, Ellen Christin; Straume, Bjørn; Odeh, Francis; Feys, Peter; Normann, Britt	Group‐based, individualized, comprehensive core stability and balance intervention provides immediate and long‐term improvements in walking in individuals with multiple sclerosis: A randomized controlled trial	Physiotherapy Research International		1358-2267	10.1002/pri.1798	2020-01	N.PAG-N.PAG	1	25	PHYSIOTHER RES INT
20		Excluded	Systematic review	2021	Arsh, Aatik; Darain, Haider; Ullah, Irfan; Shakil-ur-Rehman, Syed	Diagnostic tests to assess balance in patients with spinal cord injury: a systematic review of their validity and reliability	ASIAN BIOMEDICINE		1905-7415, 1875-855X	10.2478/abm-2021-0014	2021-06	111-118	3	15	Asian Biomed.
21		Excluded	No alpha coefficient for internal consistency or intra-class correlation coefficient for inter-rater or test-retest/intra-rater reliability of the Mini-BESTest has been calculated.	2015	Aydin, Y.; Irkec, C.; Guclu-Gunduz, A.; Ozkan, T.; Yazici, G.; Ozkul, C.; Nazliel, B.; Batur-Caglayan, H.	Assessing the construct validity of BESTest in people with multiple sclerosis	Multiple Sclerosis		1352-4585	10.1177/1352458515602639	2015	703	11	23	Mult. Scler.
22	Included			2021	Aydogan Arslan, Saniye; Demirci, Cevher Savcun; Katirci Kirmaci, Zekiye Ipek; Ugurlu, Kubra; Keskin, Esra Dilek	Reliability and Validity of Turkish Version of the Brief-Bestest -T in Stroke Patients	TOPICS IN STROKE REHABILITATION		1074-9357, 1945-5119	10.1080/10749357.2020.1841424	2021-10-03	488-497	7	28	Top. Stroke Rehabil.
23		Excluded	No alpha coefficient for internal consistency or intra-class correlation coefficient for inter-rater or test-retest/intra-rater reliability of the Mini-BESTest has been calculated.	2018	B., Shah Mital; A., Thangamani Ramalingam; D., Bid Dibyendunarayan; KeniK, Patel; S., Patel Krishna; A., Patel Kaushal	Intra and Inter-Rater Reliability of Brief Balance Evaluation System Test in Patients with Total Knee Arthroplasty	Indian Journal of Physiotherapy & Occupational Therapy		0973-5674	10.5958/0973-5674.2018.00026.6	2018-01	144-150	1	12	INDIAN J PHYSIOTHER OCCUP THER
24		Excluded	No alpha coefficient for internal consistency or intra-class correlation coefficient for inter-rater or test-retest/intra-rater reliability of the Mini-BESTest has been calculated.	2018	Badea, Aurelian F.; Zhao, Meng; Cheng, Xu; Feuerstein, Florian; Liu, Xiaojing	Consistency considerations on a large databank and wide range heat transfer prediction for supercritical water in circular tubes	NUCLEAR ENGINEERING AND DESIGN		0029-5493, 1872-759X	10.1016/j.nucengdes.2018.05.015	2018-08-15	178-185		335	Nucl. Eng. Des.
25	Included			2023	Bahiraei, Saeid; Hosseini, Elham; Lou, Rahman Amiri Jomi	The test-retest reliability and limits of agreement of the balance evaluation systems test (BESTest) in young people with intellectual disability	SCIENTIFIC REPORTS		2045-2322	10.1038/s41598-023-43367-5	2023-09-25	15968	1	13	Sci Rep
26		Excluded	No published in English or Spanish	2015	Bambirra, C.; De Castro Magalhães, L.; Rodrigues-De-Paula, F.	Reliability and validity of the bestest and minibestest in chronic hemiparesis	Revista Neurociencias		01043579 (ISSN)	10.4181/RNC.2015.23.01.943.11p	2015	30-40	1	23	Rev. Neurocienc.
27		Excluded	Systematic review	2015	Bambirra, Carla; Rodrigues, Maria Cecília de Betsan; Faria, Christina Danielli Coelho de Morais; Paula, Fátima Rodrigues de	Clinical evaluation of balance in hemiparetic adults: a systematic review	Fisioterapia em Movimento		1980-5918	10.1590/0103-5150.028.001.AR03	2015	187-200	1	28
28		Excluded	No alpha coefficient for internal consistency or intra-class correlation coefficient for inter-rater or test-retest/intra-rater reliability of the Mini-BESTest has been calculated.	2016	Beauchamp, Marla K.; Harrison, Samantha L.; Goldstein, Roger S.; Brooks, Dina	Interpretability of Change Scores in Measures of Balance in People With COPD	CHEST		0012-3692, 1931-3543	10.1378/chest.15-0717	2016-03	696-703	3	149	Chest
29		Excluded	No alpha coefficient for internal consistency or intra-class correlation coefficient for inter-rater or test-retest/intra-rater reliability of the Mini-BESTest has been calculated.	2021	Beauchamp, Marla K; Niebuhr, Rudy; Roche, Patricia; Kirkwood, Renata; Sibley, Kathryn M	A prospective study to establish the minimal clinically important difference of the Mini-BESTest in individuals with stroke	Clinical Rehabilitation		2692155	10.1177/02692155211025131	2021-08	1207-1215	8	35
30		Excluded	Meta-analysis	2017	Bekkers, Esther M. J.; Dijkstra, Bauke W.; Dockx, Kim; Heremans, Eike; Verschueren, Sabine M. P.; Nieuwboer, Alice	Clinical balance scales indicate worse postural control in people with Parkinson's disease who exhibit freezing of gait compared to those who do not: A meta-analysis	GAIT & POSTURE		0966-6362, 1879-2219	10.1016/j.gaitpost.2017.05.009	2017-07	134-140		56	Gait Posture
31		Excluded	No alpha coefficient for internal consistency or intra-class correlation coefficient for inter-rater or test-retest/intra-rater reliability of the Mini-BESTest has been calculated.	2022	Belair, Nicolas; Cote, Isabelle; Gagnon, Cynthia; Mathieu, Jean; Duchesne, Elise	Explanatory factors of dynamic balance impairment in myotonic dystrophy type 1	MUSCLE & NERVE		0148-639X, 1097-4598	10.1002/mus.27527	2022-06	683-687	6	65	Muscle Nerve
32		Excluded	No alpha coefficient for internal consistency or intra-class correlation coefficient for inter-rater or test-retest/intra-rater reliability of the Mini-BESTest has been calculated.	2014	Beninato, Marianne; Fernandes, Arlene; Plummer, Laura S.	Minimal Clinically Important Difference of the Functional Gait Assessment in Older Adults	Physical Therapy		0031-9023	10.2522/ptj.20130596	2014-11	1594-1603	11	94	PHYS THER
33		Excluded	No alpha coefficient for internal consistency or intra-class correlation coefficient for inter-rater or test-retest/intra-rater reliability of the Mini-BESTest has been calculated.	2016	Beninato, Marianne; Ludlow, Larry H.	The Functional Gait Assessment in Older Adults: Validation Through Rasch Modeling	Physical Therapy		0031-9023	10.2522/ptj.20150167	2016-04	456-468	4	96	PHYS THER
34		Excluded	Conference Abstract	2014	Benka Wallén, M.; Löfgren, N.; Conradsson, D.; Hagströmer, M.; Franzén, E.	Construct validity and internal consistency of the Mini BESTest in individuals with Parkinson's disease	Movement Disorders		0885-3185	10.1002/mds.25914	2014	S183	(Benka Wallén M.; Löfgren N.; Conradsson D.; Hagströmer M.; Franzén E.) Huddinge, Sweden	29	Mov. Disord.
35		Excluded	No alpha coefficient for internal consistency or intra-class correlation coefficient for inter-rater or test-retest/intra-rater reliability of the Mini-BESTest has been calculated.	2012	Bergström, Malin; Lenholm, Emma; Franzén, Erika	Translation and validation of the Swedish version of the mini-BESTest in subjects with Parkinson's disease or stroke: A pilot study	Physiotherapy Theory & Practice		0959-3985	10.3109/09593985.2011.653707	2012-10	509-514	7	28	PHYSIOTHER THEORY PRACT
36		Excluded	No alpha coefficient for internal consistency or intra-class correlation coefficient for inter-rater or test-retest/intra-rater reliability of the Mini-BESTest has been calculated.	2019	Beyer, Rachel; Wharin, Caitlin; Gillespie, Ellen; Odumeru, Kathleen; Stratford, Paul W.; Miller, Patricia A.	Estimating the Threshold Value for Change for the Six Dimensions of the Impairment Inventory of the Chedoke-McMaster Stroke Assessment	Physiotherapy Canada		0300-0508	10.3138/ptc.2017-87	2019	103-110	2	71	PHYSIOTHER CAN
37		Excluded	No alpha coefficient for internal consistency or intra-class correlation coefficient for inter-rater or test-retest/intra-rater reliability of the Mini-BESTest has been calculated.	2020	Binns, Elizabeth; Kerse, Ngaire; Peri, Kathy; Cheung, Gary; Taylor, Denise	Combining cognitive stimulation therapy and fall prevention exercise (CogEx) in older adults with mild to moderate dementia: a feasibility randomised controlled trial	PILOT AND FEASIBILITY STUDIES		2055-5784	10.1186/s40814-020-00646-6	2020	108	1	6	Pilot Feasibility Stud.
38		Excluded	No alpha coefficient for internal consistency or intra-class correlation coefficient for inter-rater or test-retest/intra-rater reliability of the Mini-BESTest has been calculated.	2021	Blais, Audrey-Ann; Tremblay, Cynthia; Guarnaccia, Laury; Tremblay, Léane; Laflamme-Thibault, Sandrine; Côté, Sharlene; Tremblay, Patrice; Bouchard, Julie; da Silva, Rubens A.	The Importance of Adapting Functional Test Instructions for Older Adults with Neurocognitive Disorders	Physical & Occupational Therapy in Geriatrics		0270-3181	10.1080/02703181.2021.1920654	2021-12	370-386	4	39	PHYS OCCUP THER GERIATR
39		Excluded	No alpha coefficient for internal consistency or intra-class correlation coefficient for inter-rater or test-retest/intra-rater reliability of the Mini-BESTest has been calculated.	2017	Bonora, Gianluca; Mancini, Martina; Carpinella, Ilaria; Chiari, Lorenzo; Ferrarin, Maurizio; Nutt, John G.; Horak, Fay B.	Investigation of Anticipatory Postural Adjustments during One-Leg Stance Using Inertial Sensors: Evidence from Subjects with Parkinsonism	FRONTIERS IN NEUROLOGY		1664-2295	10.3389/fneur.2017.00361	2017-07-25	361		8	Front. Neurol.
40		Excluded	Narrative review	2018	Borges Souza, Daniele Costa; de Sales Santos, Matheus; da Silva Ribeiro, Nildo Manoel; Lima Maldonado, Igor	Controle de tronco, equilíbrio e capacidade de transferência de peso após acidente vascular encefálico: ferramentas de aferição e acompanhamento	Fisioterapia Brasil		1518-9740	10.33233/fb.v19i5.2121	2018-11	693-699	5	19	FISIOTER BRASIL
41		Excluded	No alpha coefficient for internal consistency or intra-class correlation coefficient for inter-rater or test-retest/intra-rater reliability of the Mini-BESTest has been calculated.	2021	Borges, Nathalia Cristina de Souza; Pletsch, Ariane Hidalgo Mansano; Buzato, Mariana Barbosa; Terada, Natalia Akemi Yamada; Cruz, Fernanda Maria Ferreira da; Guirro, Rinaldo Roberto de Jesus	The effect of proprioceptive training on postural control in people with diabetes: A randomized clinical trial comparing delivery at home, under supervision, or no training	CLINICAL REHABILITATION		0269-2155, 1477-0873	10.1177/0269215521989016	2021-07	988-998	7	35	Clin. Rehabil.
42		Excluded	No alpha coefficient for internal consistency or intra-class correlation coefficient for inter-rater or test-retest/intra-rater reliability of the Mini-BESTest has been calculated.	2019	Borrelli, James R.; Junod, Christiane A.; Inness, Elizabeth L.; Jones, Simon; Mansfield, Avril; Maki, Brian E.	Clinical assessment of reactive balance control in acquired brain injury: A comparison of manual and cable release-from-lean assessment methods	PHYSIOTHERAPY RESEARCH INTERNATIONAL		1358-2267, 1471-2865	10.1002/pri.1787	2019-10	e1787	4	24	Physiother. Res. Int.
43		Excluded	No alpha coefficient for internal consistency or intra-class correlation coefficient for inter-rater or test-retest/intra-rater reliability of the Mini-BESTest has been calculated.	2021	Boyce, M. J.; McCambridge, A. B.; Bradnam, L. V.; Canning, C. G.; Mahant, N.; Chang, F. C. F.; Fung, V. S. C.; Verhagen, A. P.	A cross-sectional study of walking, balance and upper limb assessment scales in people with cervical dystonia	JOURNAL OF NEURAL TRANSMISSION		0300-9564, 1435-1463	10.1007/s00702-021-02388-y	2021-11	1663-1675	11	128	J. Neural Transm.
44		Excluded	Case report	2013	Brady, Cella	USE OF THE INTERNATIONAL CLASSIFICATION OF FUNCTIONING, DISABILITY, AND HEALTH AS A FRAMEWORK FOR CLINICAL REASONING IN THE CARE OF AN OLDER ADULT WITH ADVANCED PARKINSON DISEASE.					2013-01	24		20
45	Included			2016	Bravini, Elisabetta; Nardone, Antonio; Godi, Marco; Guglielmetti, Simone; Franchignbni, Franco; Giordano, Andrea	Does the Brief-BESTest Meet Classical Test Theory and Rasch Analysis Requirements for Balance Assessment in People With Neurological Disorders?	PHYSICAL THERAPY		0031-9023, 1538-6724	10.2522/ptj.20150550	2016-10	1610-1619	10	96	Phys. Ther.
46		Excluded	No alpha coefficient for internal consistency or intra-class correlation coefficient for inter-rater or test-retest/intra-rater reliability of the Mini-BESTest has been calculated.	2023	Brincks, J.; Johnsen, E.L.; Callesen, J.	A study of the reliability and validity of the Six-Spot Step Test Cognitive in ambulatory persons with Parkinson's disease	Parkinsonism and Related Disorders		13538020 (ISSN)	10.1016/j.parkreldis.2023.105412	2023			111	Parkinsonism Relat. Disord.
47		Excluded	No alpha coefficient for internal consistency or intra-class correlation coefficient for inter-rater or test-retest/intra-rater reliability of the Mini-BESTest has been calculated.	2023	Brincks, John; Callesen, Jacob	A study of the discriminative properties of the Six-Spot Step Test in older adults at risk of falling and those not at risk	PHYSIOTHERAPY THEORY AND PRACTICE		0959-3985, 1532-5040	10.1080/09593985.2022.2094844	2023-12-02	2715-2722	12	39	Physiother. Theory Pract.
48		Excluded	No alpha coefficient for internal consistency or intra-class correlation coefficient for inter-rater or test-retest/intra-rater reliability of the Mini-BESTest has been calculated.	2021	Brincks, John; Callesen, Jacob	Examining the test-retest reliability and construct validity of the Six-Spot Step Test in older adults with self-reported balance problems	CLINICAL REHABILITATION		0269-2155, 1477-0873	10.1177/02692155211010278	2021-10	1478-1487	10	35	Clin. Rehabil.
49		Excluded	No alpha coefficient for internal consistency or intra-class correlation coefficient for inter-rater or test-retest/intra-rater reliability of the Mini-BESTest has been calculated.	2019	Brincks, John; Callesen, Jacob; Dalgas, Ulrik; Johnsen, Erik	Test-retest reliability and limits of agreement of the Six-Spot Step Test in people with Parkinson's disease	CLINICAL REHABILITATION		0269-2155, 1477-0873	10.1177/0269215518803144	2019-02	285-292	2	33	Clin. Rehabil.
50		Excluded	No alpha coefficient for internal consistency or intra-class correlation coefficient for inter-rater or test-retest/intra-rater reliability of the Mini-BESTest has been calculated.	2019	Brincks, John; Callesen, Jacob; Johnsen, Erik; Dalgas, Ulrik	A study of the validity of the Six-Spot Step Test in ambulatory people with Parkinson's disease	CLINICAL REHABILITATION		0269-2155, 1477-0873	10.1177/0269215519833016	2019-07	1206-1213	7	33	Clin. Rehabil.
51		Excluded	No alpha coefficient for internal consistency or intra-class correlation coefficient for inter-rater or test-retest/intra-rater reliability of the Mini-BESTest has been calculated.	2019	Brincks, John; Jørgensen, Julie Brøbech; Giese, Iben Engelbrecht; Palle, Marie Louise; Callesen, Jacob; Johnsen, Erik; Næss-Schmidt, Erhard Trillingsgaard; Dalgas, Ulrik	A study of the discriminative properties of the Six-Spot Step Test in people with Parkinson's disease at risk of falling	NeuroRehabilitation		1053-8135	10.3233/NRE-192801	2019-06	265-272	2	45	NEUROREHABILITATION
52		Excluded	Systematic review	2021	Bruyneel, Anne-Violette; Dubé, François	Best Quantitative Tools for Assessing Static and Dynamic Standing Balance after Stroke: A Systematic Review	Physiotherapy Canada		0300-0508	10.3138/ptc-2020-0005	2021	329-340	4	73	PHYSIOTHER CAN
53		Excluded	Conference Abstract	2014	Buonomano, A.; Palombo, A.	NZEBs design and simulation: A new tool for dynamic energy performance analyses	Int. Conf. Effic., Cost, Optim., Simul. Environ. Impact Energy Syst., ECOS	978-163439134-4 (ISBN)			2014			2014-June
54		Excluded	No alpha coefficient for internal consistency or intra-class correlation coefficient for inter-rater or test-retest/intra-rater reliability of the Mini-BESTest has been calculated.	2016	Buonomano, Annamaria	Code-to-Code Validation and Application of a Dynamic Simulation Tool for the Building Energy Performance Analysis	ENERGIES		1996-1073	10.3390/en9040301	2016-04	301	4	9	Energies
55		Excluded	No alpha coefficient for internal consistency or intra-class correlation coefficient for inter-rater or test-retest/intra-rater reliability of the Mini-BESTest has been calculated.	2019	Burger, Helena; Giordano, Andrea; Bavec, Andrej; Franchignoni, Franco	The Prosthetic Mobility Questionnaire, a tool for assessing mobility in people with lower-limb amputation: validation of PMQ 2.0 in Slovenia	INTERNATIONAL JOURNAL OF REHABILITATION RESEARCH		0342-5282, 1473-5660	10.1097/MRR.0000000000000354	2019-09	263-269	3	42	Int. J. Rehabil. Res.
56	Included			2020	Bustamante-Contreras, Carolina; Ojeda-Gallardo, Yenifer; Rueda-Sanhueza, Claudia; Rossel, Pedro O.; Martinez-Carrasco, Claudia	Spanish version of the mini-BESTest: a translation, transcultural adaptation and validation study in patients with Parkinson's disease	INTERNATIONAL JOURNAL OF REHABILITATION RESEARCH		0342-5282, 1473-5660	10.1097/MRR.0000000000000401	2020-06	129-134	2	43	Int. J. Rehabil. Res.
57		Excluded	No alpha coefficient for internal consistency or intra-class correlation coefficient for inter-rater or test-retest/intra-rater reliability of the Mini-BESTest has been calculated.	2022	Cabrera-Martos, Irene; Escamilla-Sevilla, Francisco; Marin-Romero, Bartolome; Munoz-Vigueras, Natalia; Rodriguez-Torres, Janet; Lopez-Lopez, Laura; Prados-Roman, Esther; Valenza, Marie Carmen	Balance Ability and Occupational Performance in Patients With Parkinson's Disease and On-Medication-State Freezing of Gait	REHABILITATION NURSING		0278-4807, 2048-7940	10.1097/rnj.0000000000000365	2022-08	138-146	4	47	Rehabil. Nurs.
58		Excluded	Study protocol	2018	Callesen, Jacob; Cattaneo, Davide; Brincks, John; Dalgas, Ulrik	How does strength training and balance training affect gait and fatigue in patients with Multiple Sclerosis? A study protocol of a randomized controlled trial	NeuroRehabilitation		1053-8135	10.3233/NRE-172238	2018-02	131-142	2	42	NEUROREHABILITATION
59		Excluded	No alpha coefficient for internal consistency or intra-class correlation coefficient for inter-rater or test-retest/intra-rater reliability of the Mini-BESTest has been calculated.	2021	Caronni, A.; Picardi, M.; Gilardone, G.; Corbo, M.	The McNemar Change Index worked better than the Minimal Detectable Change in demonstrating the change at a single subject level	Journal of Clinical Epidemiology		08954356 (ISSN)	10.1016/j.jclinepi.2020.11.015	2021	79-88		131	J. Clin. Epidemiol.
60		Excluded	No alpha coefficient for internal consistency or intra-class correlation coefficient for inter-rater or test-retest/intra-rater reliability of the Mini-BESTest has been calculated.	2022	Caronni, Antonio; Picardi, Michela; Redaelli, Valentina; Antoniotti, Paola; Pintavalle, Giuseppe; Aristidou, Evdoxia; Gilardone, Giulia; Carpinella, Ilaria; Lencioni, Tiziana; Arcuri, Pietro; Corbo, Massimo	The Falls Efficacy Scale International is a valid measure to assess the concern about falling and its changes induced by treatments	CLINICAL REHABILITATION		0269-2155, 1477-0873	10.1177/02692155211062110	2022-04	558-570	4	36	Clin. Rehabil.
61		Excluded	Case report	2017	Cayco, Christopher S.; Gorgon, Edward James R.; Lazaro, Rolando T.	Effects of proprioceptive neuromuscular facilitation on balance, strength, and mobility of an older adult with chronic stroke: A case report.	Journal of bodywork and movement therapies		1532-9283	10.1016/j.jbmt.2016.10.008	2017-10	767-774	4	21	J Bodyw Mov Ther
62		Excluded	No alpha coefficient for internal consistency or intra-class correlation coefficient for inter-rater or test-retest/intra-rater reliability of the Mini-BESTest has been calculated.	2018	Chan, Andy C. M.; Ouyang, Xi H.; Jehu, Deborah A. M.; Chung, Raymond C. K.; Pang, Marco Y. C.	Recovery of balance function among individuals with total knee arthroplasty: Comparison of responsiveness among four balance tests	GAIT & POSTURE		0966-6362, 1879-2219	10.1016/j.gaitpost.2017.10.020	2018-01	267-271		59	Gait Posture
63	Included			2015	Chan, Andy C. M.; Pang, Marco Y. C.	Assessing Balance Function in Patients With Total Knee Arthroplasty	PHYSICAL THERAPY		0031-9023, 1538-6724	10.2522/ptj.20140486	2015-10	1397-1407	10	95	Phys. Ther.
64		Excluded	No alpha coefficient for internal consistency or intra-class correlation coefficient for inter-rater or test-retest/intra-rater reliability of the Mini-BESTest has been calculated.	2020	Chan, Andy C. M.; Pang, Marco Y. C.; Ouyang, Huixi; Jehu, Deborah A. M.	Minimal Clinically Important Difference of Four Commonly Used Balance Assessment Tools in Individuals after Total Knee Arthroplasty: A Prospective Cohort Study	PM&R		1934-1482, 1934-1563	10.1002/pmrj.12226	2020-03	238-245	3	12	PM&R
65		Excluded	No alpha coefficient for internal consistency or intra-class correlation coefficient for inter-rater or test-retest/intra-rater reliability of the Mini-BESTest has been calculated.	2019	Chan, K.; Unger, J.; Lee, J.W.; Johnston, G.; Constand, M.; Masani, K.; Musselman, K.E.	Quantifying dynamic balance control after spinal cord injury: Reliability and validity of the mini-BESTest	Journal of Spinal Cord Medicine		2045-7723	10.1080/10790268.2019.1616509	2019	S290	(Chan K.; Unger J.; Lee J.W.; Masani K.; Musselman K.E.) KITE, Toronto Rehab-University Health Network, Toronto, ON, Canada	42	J. Spinal Cord Med.
66	Included			2019	Chan, Katherine; Unger, Janelle; Lee, Jae Woung; Johnston, Gillian; Constand, Marissa; Masani, Kei; Musselman, Kristin E.	Quantifying balance control after spinal cord injury: Reliability and validity of the mini-BESTest	JOURNAL OF SPINAL CORD MEDICINE		1079-0268, 2045-7723	10.1080/10790268.2019.1647930	2019-09-30	S141-S148		42	J. Spinal Cord. Med.
67		Excluded	No alpha coefficient for internal consistency or intra-class correlation coefficient for inter-rater or test-retest/intra-rater reliability of the Mini-BESTest has been calculated.	2017	Chang, Johanna L.; Lin, Regina Y.; Saul, Maira; Koch, Philip J.; Igo Krebs, Hermano; Volpe, Bruce T.	Intensive seated robotic training of the ankle in patients with chronic stroke differentially improves gait	NeuroRehabilitation		1053-8135	10.3233/NRE-171457	2017-04	61-68	1	41	NEUROREHABILITATION
68		Excluded	No alpha coefficient for internal consistency or intra-class correlation coefficient for inter-rater or test-retest/intra-rater reliability of the Mini-BESTest has been calculated.	2002	Chapparo CJ; Hooper E	When is it work? Perceptions of six year old children	Work		1051-9815		2002-11	291-302	3	19	WORK
69		Excluded	No alpha coefficient for internal consistency or intra-class correlation coefficient for inter-rater or test-retest/intra-rater reliability of the Mini-BESTest has been calculated.	2022	Chayasit, Pornprom; Hollands, Kristen; Hollands, Mark; Boonsinsukh, Rumpa	Immediate effect of voluntary-induced stepping response training on protective stepping in persons with chronic stroke: a randomized controlled trial	DISABILITY AND REHABILITATION		0963-8288, 1464-5165	10.1080/09638288.2020.1769205	2022-01-30	420-427	3	44	Disabil. Rehabil.
70		Excluded	Scoping review	2022	Cheung, Lovisa; Chan, Katherine; Heffernan, Matthew G.; Pakosh, Maureen; Hitzig, Sander L.; Marzolini, Susan; Kalsi-Ryan, Sukhvinder; Musselman, Kristin E.	The impact of sport participation for individuals with spinal cord injury: A scoping review	NeuroRehabilitation		1053-8135	10.3233/NRE-220037	2022-11	353-395	3	51	NEUROREHABILITATION
71		Excluded	No alpha coefficient for internal consistency or intra-class correlation coefficient for inter-rater or test-retest/intra-rater reliability of the Mini-BESTest has been calculated.	2023	Chimsuwan, Perayut; Chanabangkaew, Kanyakon; Aniwattanapong, Daruj; Suriyaamarit, Duangporn	Validity and reliability of five-times-sit-to-stand test with a dual task in older adults with mild cognitive impairment	Physiotherapy Practice & Research		2213-0683	10.3233/PPR-220697	2023-01	63-68	1	44	PHYSIOTHER PRACT RES
72		Excluded	No alpha coefficient for internal consistency or intra-class correlation coefficient for inter-rater or test-retest/intra-rater reliability of the Mini-BESTest has been calculated.	2016	Chinsongkram, Butsara; Chaikeeree, Nithinun; Saengsirisuwan, Vitoon; Horak, Fay B.; Boonsinsukh, Rumpa	Responsiveness of the Balance Evaluation Systems Test (BESTest) in People With Subacute Stroke	PHYSICAL THERAPY		0031-9023, 1538-6724	10.2522/ptj.20150621	2016-10	1638-1647	10	96	Phys. Therapy
73	Included			2014	Chinsongkram, Butsara; Chaikeeree, Nithinun; Saengsirisuwan, Vitoon; Viriyatharakij, Nitaya; Horak, Fay B.; Boonsinsukh, Rumpa	Reliability and Validity of the Balance Evaluation Systems Test (BESTest) in People With Subacute Stroke	PHYSICAL THERAPY		0031-9023, 1538-6724	10.2522/ptj.20130558	2014-11	1632-1643	11	94	Phys. Therapy
74		Excluded	Case report	2015	Chisholm, Amanda E.; Qaiser, Taha; Lam, Tania	Neuromuscular control of curved walking in people with stroke: Case report	Journal of Rehabilitation Research & Development		0748-7711	10.1682/JRRD.2014.08.0189	2015-08	775-783	7	52	J REHABIL RES DEV
75	Included			2018	Chiu, Alice Y. Y.; Pang, Marco Y. C.	Assessment of Psychometric Properties of Various Balance Assessment Tools in Persons With Cervical Spondylotic Myelopathy	JOURNAL OF ORTHOPAEDIC & SPORTS PHYSICAL THERAPY		0190-6011, 1938-1344	10.2519/jospt.2017.7283	2017-09	673-682	9	47	J. Orthop. Sports Phys. Ther.
76		Excluded	Systematic review	2019	Cieslik, Blazej; Jaworska, Lilianna; Szczepanska-Gieracha, Joanna	Postural stability in the cognitively impaired elderly: A systematic review of the literature	DEMENTIA-INTERNATIONAL JOURNAL OF SOCIAL RESEARCH AND PRACTICE		1471-3012, 1741-2684	10.1177/1471301216663012	2019-01	178-189	1	18	Dement.-Int. J. soc. Res. Pract.
77		Excluded	No alpha coefficient for internal consistency or intra-class correlation coefficient for inter-rater or test-retest/intra-rater reliability of the Mini-BESTest has been calculated.	2017	Claesson, Ingrid M.; Grooten, Wilhelmus J. A.; Lokk, Johan; Stahle, Agneta	Assessing postural balance in early Parkinson's Diseasevalidity of the BDL balance scale	PHYSIOTHERAPY THEORY AND PRACTICE		0959-3985, 1532-5040	10.1080/09593985.2017.1318424	2017	490-496	6	33	Physiother. Theory Pract.
78		Excluded	No alpha coefficient for internal consistency or intra-class correlation coefficient for inter-rater or test-retest/intra-rater reliability of the Mini-BESTest has been calculated.	2016	Clark, Dalie; Danzl, Megan M.; Ulanowski, Elizabeth	Development of a community-based exercise program for people diagnosed and at-risk for Huntington’s disease: A clinical report	Physiotherapy Theory & Practice		0959-3985	10.3109/09593985.2015.1110738	2016-04	232-239	3	32	PHYSIOTHER THEORY PRACT
79		Excluded	No alpha coefficient for internal consistency or intra-class correlation coefficient for inter-rater or test-retest/intra-rater reliability of the Mini-BESTest has been calculated.	2014	Combs, S.A.; Diehl, M.D.; Filip, J.; Long, E.	Short-distance walking speed tests in people with Parkinson disease: Reliability, responsiveness, and validity	Gait and Posture		18792219 (ISSN)	10.1016/j.gaitpost.2013.10.019	2014	784-788	2	39	Gait Posture
80		Excluded	No alpha coefficient for internal consistency or intra-class correlation coefficient for inter-rater or test-retest/intra-rater reliability of the Mini-BESTest has been calculated.	2014	Conradsson, David; Lofgren, Niklas; Stahle, Agneta; Franzen, Erika	Is Highly Challenging and Progressive Balance Training Feasible in Older Adults With Parkinson's Disease?	ARCHIVES OF PHYSICAL MEDICINE AND REHABILITATION		0003-9993, 1532-821X	10.1016/j.apmr.2013.10.024	2014-05	1000-1003	5	95	Arch. Phys. Med. Rehabil.
81		Excluded	No alpha coefficient for internal consistency or intra-class correlation coefficient for inter-rater or test-retest/intra-rater reliability of the Mini-BESTest has been calculated.	2015	Corrie, Heather; Brooke-Wavell, Katherine; Mansfield, Neil J.; Cowley, Alison; Morris, Robert; Masud, Tahir	Effects of vertical and side-alternating vibration training on fall risk factors and bone turnover in older people at risk of falls	Age & Ageing		0002-0729		2015-01	115-122	1	44	AGE AGEING
82		Excluded	No alpha coefficient for internal consistency or intra-class correlation coefficient for inter-rater or test-retest/intra-rater reliability of the Mini-BESTest has been calculated.	2022	Cosmi, Francesca; Dal Maso, Alberto; Zatta, Giorgio	3D-printing for the precision assessment of a new medical device	PROCEEDINGS OF THE INSTITUTION OF MECHANICAL ENGINEERS PART C-JOURNAL OF MECHANICAL ENGINEERING SCIENCE		0954-4062, 2041-2983	10.1177/09544062211003623	2022-01	293-301	1	236	Proc. Inst. Mech. Eng. Part C-J. Eng. Mech. Eng. Sci.
83		Excluded	Study protocol	2020	Costa, Glaucio Carneiro; Correa, Joao Carlos Ferrari; Silva, Soraia Micaela; Dal Corso, Simone; da Cruz, Stefany Ferreira; de Souza Cunha, Micaelly; Souza, Paulo Henrique Leite; Saldanha, Marcella Leiva; Correa, Fernanda Ishida	Effect of transcranial direct current stimulation and multicomponent training on functional capacity in older adults: protocol for a randomized, controlled, double-blind clinical trial	TRIALS		1745-6215	10.1186/s13063-020-4056-2	2020-02-19	203	1	21	Trials
84	Included			2020	Cramer, Elena; Weber, Franziska; Faro, Gilian; Klein, Michael; Willeke, Dennis; Hering, Thomas; Zietz, Doerte	Cross-cultural adaption and validation of the German version of the Mini-BESTest in individuals after stroke: an observational study	NEUROLOGICAL RESEARCH AND PRACTICE		2524-3489	10.1186/s42466-020-00078-w	2020-10-01	27	1	2	Neurol. Res. Pract.
85		Excluded	No alpha coefficient for internal consistency or intra-class correlation coefficient for inter-rater or test-retest/intra-rater reliability of the Mini-BESTest has been calculated.	2017	Criminger, Christina	Concurrent Validity of the Use of the Dartfish Application to Assess Motor Strategy Use in Adults	Concurrent Validity of the Use of the Dartfish Application to Assess Motor Strategy Use in Adults		9781369850062		2017-01	1-1	D.P.T.
86		Excluded	No published in English or Spanish	2016	Cwiekala-Lewis, Klaudia; Parkyn, Brandon H.; Modliszewska, Kinga	"Silver Snowflake" - Parkinson's Fall Prevention Initiative	Polish Nursing / Pielegniarstwo Polskie		0860-8466	10.20883/pielpol.2016.61	2016-12	566-575	4	62	POLISH NURS/PIELEGNIARSTWO POLSKIE
87		Excluded	Systematic review	2014	da Fonseca Cardoso, Sérgio Correia; Silva, Anabela G.	Gait assessment in clinical context: a systematic literature review	ConScientiae Saúde		1677-1028	10.5585/ConsSaude.v13n3.4824	2014-07	451-470	3	13	CONSCIENTIAE SAUDE
88		Excluded	No alpha coefficient for internal consistency or intra-class correlation coefficient for inter-rater or test-retest/intra-rater reliability of the Mini-BESTest has been calculated.	2017	da Silva, Bruna Adriana; Faria, Christina D. C. M.; Santos, Mariana Palla; Swarowsky, Alessandra	Assessing Timed up and Go in Parkinson's Disease: Reliability and Validity of Timed up and Go Assessment of Biomechanical Strategies	JOURNAL OF REHABILITATION MEDICINE		1650-1977, 1651-2081	10.2340/16501977-2254	2017-11	723-731	9	49	J. Rehabil. Med.
89		Excluded	No alpha coefficient for internal consistency or intra-class correlation coefficient for inter-rater or test-retest/intra-rater reliability of the Mini-BESTest has been calculated.	2023	Dadbakhsh, Mansoureh Sadat; Haghparast, Afarin; Nakhostin Ansari, Noureddin; Nakhostin-Ansari, Amin; Naghdi, Soofia	Translation, Adaptation, and Determining the Intra-Rater Reliability of the Balance Evaluation Systems Test (BESTest) for Persian Patients with Chronic Stroke	BRAIN SCIENCES		2076-3425	10.3390/brainsci13121674	2023-12	1674	12	13	Brain Sci.
90		Excluded	Book chapter	2018	Dal Bello-Haas, Vanina; MacIntyre, Norma J.; Seng-Iad, Sirirat	PART II: Aging: Body Structures and Body Functions: SECTION 1: Normal Age-Related Changes: CHAPTER 11: Neuromuscular and Movement Function: Coordination, Balance, and Gait: Assessing Posture, Coordination, Balance, and Gait in Older Adults	Functional Performance in Older Adults (4th Edition)		9789780803643		2018-01	167-174		4th
91		Excluded	No alpha coefficient for internal consistency or intra-class correlation coefficient for inter-rater or test-retest/intra-rater reliability of the Mini-BESTest has been calculated.	2023	de Campos, Camila Machado; de Viveiro, Larissa Alamino Pereira; Busse, Alexandre Leopold; Ferdinando, Douglas Cerqueira; Jacob Filho, Wilson; Lange, Belinda; Pompeu, Jose Eduardo	Effectiveness of Multimodal Training Compared to a Uni-Modal Walking Intervention on Postural Control, Strength, Gait Speed and Flexibility in Community-Dwelling Older Adults	RESEARCH QUARTERLY FOR EXERCISE AND SPORT		0270-1367, 2168-3824	10.1080/02701367.2023.2193251	2023-06-18				Res. Q. Exerc. Sport
92		Excluded	No alpha coefficient for internal consistency or intra-class correlation coefficient for inter-rater or test-retest/intra-rater reliability of the Mini-BESTest has been calculated.	2016	de Castro, Larissa A.; Ribeiro, Laís RG; Mesquita, Rafael; de Carvalho, Débora R.; Felcar, Josiane M.; Merli, Myriam F.; Fernandes, Karen B. P.; da Silva, Rubens A.; Teixeira, Denilson C.; Spruit, Martijn A.; Pitta, Fabio; Probst, Vanessa S.	Static and Functional Balance in Individuals With COPD: Comparison With Healthy Controls and Differences According to Sex and Disease Severity	Respiratory Care		0020-1324	10.4187/respcare.04749	2016-11	1488-1496	11	61	RESPIR CARE
93		Excluded	No alpha coefficient for internal consistency or intra-class correlation coefficient for inter-rater or test-retest/intra-rater reliability of the Mini-BESTest has been calculated.	2020	de Castro, Larissa Araujo; Morita, Andrea Akemi; Sepulveda-Loyola, Walter; da Silva, Rubens Alexandre; Pitta, Fabio; Krueger, Eddy; Probst, Vanessa Suziane	Are there differences in muscular activation to maintain balance between individuals with chronic obstructive pulmonary disease and controls?	RESPIRATORY MEDICINE		0954-6111, 1532-3064	10.1016/j.rmed.2020.106016	2020-11	106016		173	Respir. Med.
94		Excluded	Systematic review	2020	De Freitas, Tatiana Beline; Leite, Paulo Henrique Wong; Doná, Flávia; Pompeu, José Eduardo; Swarowsky, Alessandra; Torriani-Pasin, Camila	The effects of dual task gait and balance training in Parkinson's disease: a systematic review	Physiotherapy Theory & Practice		0959-3985	10.1080/09593985.2018.1551455	2020-10	1088-1096	10	36	PHYSIOTHER THEORY PRACT
95		Excluded	No alpha coefficient for internal consistency or intra-class correlation coefficient for inter-rater or test-retest/intra-rater reliability of the Mini-BESTest has been calculated.	2010	De Kegel A; Dhooge I; Peersman W; Rijckaert J; Baetens T; Cambier D; Van Waelvelde H	Construct validity of the assessment of balance in children who are developing typically and in children with hearing impairments	Physical Therapy		0031-9023	10.2522/ptj.20100080	2010-12	1783-1794	12	90	PHYS THER
96		Excluded	No alpha coefficient for internal consistency or intra-class correlation coefficient for inter-rater or test-retest/intra-rater reliability of the Mini-BESTest has been calculated.	2019	de Mattos, Danielle C.; Meziat Filho, Ney A.; Pedron, Carla A.; Vasconcellos, Luiz F.; Nogueira, Leandro A. C.; Santos de Oliveira, Laura Alice	Pain Characteristics and Their Relationship With Motor Dysfunction in Individuals With Parkinson Disease-A Cross-Sectional Study	PAIN PRACTICE		1530-7085, 1533-2500	10.1111/papr.12803	2019-09	732-739	7	19	Pain Pract.
97		Excluded	No alpha coefficient for internal consistency or intra-class correlation coefficient for inter-rater or test-retest/intra-rater reliability of the Mini-BESTest has been calculated.	2021	de Rooij, Ilona J. M.; Riemens, Marissa M. R.; Punt, Michiel; Meijer, Jan-Willem G.; Visser-Meily, Johanna M. A.; van de Port, Ingrid G. L.	To What Extent is Walking Ability Associated with Participation in People after Stroke?	JOURNAL OF STROKE & CEREBROVASCULAR DISEASES		1052-3057, 1532-8511	10.1016/j.jstrokecerebrovasdis.2021.106081	2021-11	106081	11	30	J. Stroke Cerebrovasc. Dis.
98		Excluded	Case report	2020	DelGrande, Brittany; LaCoppola, Carrin; Moriello, Gabriele; Sanicola, Kerrianne	Outcomes following an adaptive rock climbing program in a person with an incomplete spinal cord injury: A case report	PHYSIOTHERAPY THEORY AND PRACTICE		0959-3985, 1532-5040	10.1080/09593985.2019.1587799	2020-12-01	1466-1475	12	36	Physiother. Theory Pract.
99		Excluded	No alpha coefficient for internal consistency or intra-class correlation coefficient for inter-rater or test-retest/intra-rater reliability of the Mini-BESTest has been calculated.	2015	Desai, Riddhi; Debur, Ramesh	Comparison of Balance in Elderly with and without Diabetes using Balance Evaluation Systems Test (BESTest)	Indian Journal of Physiotherapy & Occupational Therapy		0973-5674	10.5958/0973-5674.2015.00088.X	2015-07	17-21	3	9	INDIAN J PHYSIOTHER OCCUP THER
100	Included		•	2017	Dewar, R.; Claus, A. P.; Tucker, K.; Ware, R.; Johnston, L. M.	Reproducibility of the Balance Evaluation Systems Test (BESTest) and the Mini-BESTest in school-aged children	GAIT & POSTURE		0966-6362, 1879-2219	10.1016/j.gaitpost.2017.04.010	2017-06	68-74		55	Gait Posture
101		Excluded	Conference Abstract	2017	Dewar, R.; Johnston, L.; Claus, A.; Tucker, K.; Ware, R.	Balance evaluation systems test (BESTest) and the Mini-BESTest: Reproducibility in school-aged children	Developmental Medicine and Child Neurology		1469-8749	10.1111/dmcn.06-13512	2017	82-83	(Dewar R.; Claus A.) School of Health and Rehabilitation Sciences, University of Queensland, Brisbane, QLD, Australia	59	Dev. Med. Child Neurol.
102		Excluded	No alpha coefficient for internal consistency or intra-class correlation coefficient for inter-rater or test-retest/intra-rater reliability of the Mini-BESTest has been calculated.	2022	Dewar, Rosalee M.; Tucker, Kylie; Claus, Andrew P.; van den Hoorn, Wolbert; Ware, Robert S.; Johnston, Leanne M.	Evaluating validity of the Kids-Balance Evaluation Systems Test (kids-BESTest) Clinical Test of Sensory Integration of Balance (CTSIB) criteria to categorise stance postural control of ambulant children with CP	Disability and Rehabilitation: An International, Multidisciplinary Journal		0963-8288	10.1080/09638288.2021.1887374	2022-07	4039-4046	15	44	Disability and Rehabilitation: An International, Multidisciplinary Journal
103		Excluded	No alpha coefficient for internal consistency or intra-class correlation coefficient for inter-rater or test-retest/intra-rater reliability of the Mini-BESTest has been calculated.	2021	Dewar, Rosalee M.; Tucker, Kylie; Claus, Andrew P.; Ware, Robert S.; Johnston, Leanne M.	Postural Control Performance on the Functional Reach Test: Validity of the Kids-Balance Evaluation Systems Test (Kids-BESTest) Criteria	ARCHIVES OF PHYSICAL MEDICINE AND REHABILITATION		0003-9993, 1532-821X	10.1016/j.apmr.2020.12.018	2021-06	1170-1179	6	102	Arch. Phys. Med. Rehabil.
104		Excluded	No alpha coefficient for internal consistency or intra-class correlation coefficient for inter-rater or test-retest/intra-rater reliability of the Mini-BESTest has been calculated.	2019	Dewar, Rosalee; Claus, Andrew P.; Tucker, Kylie; Ware, Robert S.; Johnston, Leanne M.	Reproducibility of the Kids-BESTest and the Kids-Mini-BESTest for Children With Cerebral Palsy	ARCHIVES OF PHYSICAL MEDICINE AND REHABILITATION		0003-9993, 1532-821X	10.1016/j.apmr.2018.12.021	2019-04	695-702	4	100	Arch. Phys. Med. Rehabil.
105		Excluded	Systematic review	2016	Di Carlo, Silvia; Bravini, Elisabetta; Vercelli, Stefano; Massazza, Giuseppe; Ferriero, Giorgio	The Mini-BESTest: a review of psychometric properties	INTERNATIONAL JOURNAL OF REHABILITATION RESEARCH		0342-5282, 1473-5660	10.1097/MRR.0000000000000153	2016-06	97-105	2	39	Int. J. Rehabil. Res.
106	Included			2020	Dominguez-Olivan, Pilar; Gasch-Gallen, Angel; Aguas-Garcia, Esmeralda; Bengoetxea, Ana	Validity and reliability testing of the Spanish version of the BESTest and mini-BESTest in healthy community-dwelling elderly	BMC GERIATRICS		1471-2318	10.1186/s12877-020-01724-3	2020-11-04	444	1	20	BMC Geriatr.
107		Excluded	Conference Abstract	2007	Donn, M.; Xu, D.; Harrison, D.; Maamari, F.; Maamari, D.F.	Using simulation software calibration tests as a consumer	IBPSA 2007 - Inter. Build. Perf. Sim. Assoc. 2007				2007	1999-2006
108		Excluded	Conference Abstract	2007	Donn, Michael; Xu, Dan; Harrison, David; Maamari, Fawaz	Using simulation software calibration tests as a consumer guide - A feasibility study using lighting simulation software	BUILDING SIMULATION 2007, VOLS 1-3, PROCEEDINGS	978-0-9771706-3-0			2007	1999-+
109		Excluded	No alpha coefficient for internal consistency or intra-class correlation coefficient for inter-rater or test-retest/intra-rater reliability of the Mini-BESTest has been calculated.	2023	Dornas, F.M.; Bispo, F.M.M.; Viana, Y.G.; Vasconcelos, J.M.; de Carvalho Lana, R.; Polese, J.C.	Predictors of balance in individuals with Parkinson's disease: A cross-sectional study	Journal of Bodywork and Movement Therapies		13608592 (ISSN)	10.1016/j.jbmt.2023.04.041	2023	64-68		35	J. Bodywork Mov. Ther.
110		Excluded	No alpha coefficient for internal consistency or intra-class correlation coefficient for inter-rater or test-retest/intra-rater reliability of the Mini-BESTest has been calculated.	2013	Duncan, Ryan P.; Earhart, Gammon M.	Four Square Step Test Performance in People With Parkinson Disease	JOURNAL OF NEUROLOGIC PHYSICAL THERAPY		1557-0576, 1557-0584	10.1097/NPT.0b013e31827f0d7a	2013-03	2-8	1	37	J. Neurol. Phys. Ther.
111		Excluded	No alpha coefficient for internal consistency or intra-class correlation coefficient for inter-rater or test-retest/intra-rater reliability of the Mini-BESTest has been calculated.	2012	Duncan, Ryan P.; Leddy, Abigail L.; Cavanaugh, James T.; Dibble, Leland E.; Ellis, Terry D.; Ford, Matthew P.; Foreman, K. Bo; Earhart, Gammon M.	Accuracy of Fall Prediction in Parkinson Disease: Six-Month and 12-Month Prospective Analyses	PARKINSONS DISEASE		2090-8083, 2042-0080	10.1155/2012/237673	2012	237673		2012	Parkinsons Dis.
112		Excluded	No alpha coefficient for internal consistency or intra-class correlation coefficient for inter-rater or test-retest/intra-rater reliability of the Mini-BESTest has been calculated.	2013	Duncan, Ryan P.; Leddy, Abigail L.; Cavanaugh, James T.; Dibble, Leland E.; Ellis, Terry D.; Ford, Matthew P.; Foreman, K. Bo; Earhart, Gammon M.	Comparative Utility of the BESTest, Mini-BESTest, and Brief-BESTest for Predicting Falls in Individuals With Parkinson Disease: A Cohort Study	Physical Therapy		0031-9023	10.2522/ptj.20120302	2013-04	542-550	4	93	PHYS THER
113		Excluded	No alpha coefficient for internal consistency or intra-class correlation coefficient for inter-rater or test-retest/intra-rater reliability of the Mini-BESTest has been calculated.	2015	Duncan, Ryan P.; Leddy, Abigail L.; Cavanaugh, James T.; Dibble, Leland E.; Ellis, Terry D.; Ford, Matthew P.; Foreman, K. Bo; Earhart, Gammon M.	Detecting and Predicting Balance Decline in Parkinson Disease: A Prospective Cohort Study	JOURNAL OF PARKINSONS DISEASE		1877-7171, 1877-718X	10.3233/JPD-140478	2015	131-139	1	5	J. Parkinsons Dis.
114		Excluded	No alpha coefficient for internal consistency or intra-class correlation coefficient for inter-rater or test-retest/intra-rater reliability of the Mini-BESTest has been calculated.	2011	Duncan, Ryan P.; Leddy, Abigail L.; Earhart, Gammon M.	Five Times Sit-to-Stand Test Performance in Parkinson's Disease	ARCHIVES OF PHYSICAL MEDICINE AND REHABILITATION		0003-9993, 1532-821X	10.1016/j.apmr.2011.04.008	2011-09	1431-1436	9	92	Arch. Phys. Med. Rehabil.
115		Excluded	No alpha coefficient for internal consistency or intra-class correlation coefficient for inter-rater or test-retest/intra-rater reliability of the Mini-BESTest has been calculated.	2017	Dupre, Anne Marie; Hulme, Janice B.; Bisconti, Michael; Charron, Lisa P.; Harris, Whitney; Johnson, Catherine; Lamb, Abbey; Lee, Lucia; Letrero, Richard; Phaneuf, Geoffrey	Efficacy of a Community-Taught Aquatic Therapy Program for Individuals with Parkinson's Disease: A Pilot Study	Journal of Aquatic Physical Therapy		2377-6102		2017	22-28	2	25	J AQUATIC PHYS THER
116		Excluded	No alpha coefficient for internal consistency or intra-class correlation coefficient for inter-rater or test-retest/intra-rater reliability of the Mini-BESTest has been calculated.	2013	Dye, Deanna C.; Eakman, Aaron M.; Bolton, Kayla M.	Assessing the Validity of the Dynamic Gait Index in a Balance Disorders Clinic: An Application of Rasch Analysis	Physical Therapy		0031-9023	10.2522/ptj.20120163	2013-06	809-818	6	93	PHYS THER
117		Excluded	Case report	2021	Ebrahimzadeh, Masoome; Ansari, Noureddin Nakhostin; Hasson, Scott; Shariat, Ardalan; Afzali, Seyed Ahmad	Effect of functional electrical stimulation combined with stationary cycling and sit to stand training on mobility and balance performance in a patient with traumatic brain injury: A case report	ANNALS OF MEDICINE AND SURGERY		2049-0801	10.1016/j.amsu.2021.103122	2021-12	103122		72	Ann. Med. Surg.
118		Excluded	No alpha coefficient for internal consistency or intra-class correlation coefficient for inter-rater or test-retest/intra-rater reliability of the Mini-BESTest has been calculated.	2017	Eichinger, Katy Jerome	Evaluation of postural control and falls in individuals with myotonic dystrophy Type 1					2017
119		Excluded	No alpha coefficient for internal consistency or intra-class correlation coefficient for inter-rater or test-retest/intra-rater reliability of the Mini-BESTest has been calculated.	2023	Eveleigh, Kieran J.; Deluzio, Kevin J.; Scott, Stephen H.; Laende, Elise K.	Principal component analysis of whole-body kinematics using markerless motion capture during static balance tasks	JOURNAL OF BIOMECHANICS		0021-9290, 1873-2380	10.1016/j.jbiomech.2023.111556	2023-05	111556		152	J. Biomech.
120		Excluded	No alpha coefficient for internal consistency or intra-class correlation coefficient for inter-rater or test-retest/intra-rater reliability of the Mini-BESTest has been calculated.	2022	Fawaz, Shereen I.; Izumi, Shin-Ichi; Hamada, Soha M.; Omara, Abir A.; Wassef, Ghada O.; Saber, Heba Gamal; Salama, Sherihan M.	Role of Cervical Spinal Magnetic Stimulation in Improving Posture and Functional Ambulation of Patients with Relapsing Remitting Multiple Sclerosis	REHABILITATION RESEARCH AND PRACTICE		2090-2867, 2090-2875	10.1155/2022/6009104	2022-11-21	6009104		2022	Rehabil. Res. Pract.
121		Excluded	No alpha coefficient for internal consistency or intra-class correlation coefficient for inter-rater or test-retest/intra-rater reliability of the Mini-BESTest has been calculated.	2022	Feld, Jody A.; Goode, Adam P.; Mercer, Vicki S.; Plummer, Prudence	Utility of an obstacle-crossing test to classify future fallers and non-fallers at hospital discharge after stroke: A pilot study	GAIT & POSTURE		0966-6362, 1879-2219	10.1016/j.gaitpost.2022.05.037	2022-07	179-184		96	Gait Posture
122		Excluded	No alpha coefficient for internal consistency or intra-class correlation coefficient for inter-rater or test-retest/intra-rater reliability of the Mini-BESTest has been calculated.	2014	Fischer, Barbara L.; Gleason, Carey E.; Gangnon, Ronald E.; Janczewski, Jodi; Shea, Terry; Mahoney, Jane E.	Declining Cognition and Falls: Role of Risky Performance of Everyday Mobility Activities	Physical Therapy		0031-9023	10.2522/ptj.20130195	2014-03	355-362	3	94	PHYS THER
123		Excluded	Case series	2020	Fishel, Sarah C.; Hotchkiss, Megan E.; Brown, Samantha A.	The impact of LSVT BIG therapy on postural control for individuals with Parkinson disease: A case series	PHYSIOTHERAPY THEORY AND PRACTICE		0959-3985, 1532-5040	10.1080/09593985.2018.1508260	2020-07-02	834-843	7	36	Physiother. Theory Pract.
124		Excluded	No alpha coefficient for internal consistency or intra-class correlation coefficient for inter-rater or test-retest/intra-rater reliability of the Mini-BESTest has been calculated.	2018	Fishel, Sarah; McNamara, Christine; Hetzler, Renée	The Effect of Aquatic Therapy and Body Weight-Supported Treadmill Training on Gait and Balance for Individuals With Chronic Stroke: A Single-Subject Study...CSM APTA Combined Sections Meeting, February 21-24, 2018, New Orleans, Louisiana	Journal of Aquatic Physical Therapy		2377-6102		2018-06	2-12	1	26	J AQUATIC PHYS THER
125		Excluded	No alpha coefficient for internal consistency or intra-class correlation coefficient for inter-rater or test-retest/intra-rater reliability of the Mini-BESTest has been calculated.	2022	Fleming Walsh, Sharon; Balster, Courtney; Chandler, Aaron; Brown, Jennifer; Boehler, Mark; O'Rear, Stephen	LSVT BIG® and long-term retention of functional gains in individuals with Parkinson's disease					2022-05	629-636
126	Included			2015	Franchignoni, F.; Godi, M.; Guglielmetti, S.; Nardone, A.; Giordano, A.	Enhancing the usefulness of the Mini-BESTest for measuring dynamic balance: a Rasch validation study	EUROPEAN JOURNAL OF PHYSICAL AND REHABILITATION MEDICINE		1973-9087, 1973-9095		2015-08	429-437	4	51	Eur. J. Phys. Rehabil. Med.
127		Excluded	Letter to the editor	2012	Franchignoni, Franco; Giordano, Andrea; Padgett, Parminder K.; Jacobs, Jesse V.; Kasser, Susan L.	On "Is the BESTest at its best?...." Padgett PK, Jacobs JV, Kasser SL. Phys Ther. 2012;92:1197-1207	Physical Therapy		319023	10.2522/ptj.2012.92.9.1236	2012-09	1236-1240	9	92
128	Included			2022	Franchignoni, Franco; Godi, Marco; Corna, Stefano; Giordano, Andrea	Rasch Validation of the Mini-BESTest in People With Parkinson Disease	JOURNAL OF NEUROLOGIC PHYSICAL THERAPY		1557-0576, 1557-0584	10.1097/NPT.0000000000000401	2022-07	219-226	3	46	J. Neurol. Phys. Ther.
129		Excluded	No alpha coefficient for internal consistency or intra-class correlation coefficient for inter-rater or test-retest/intra-rater reliability of the Mini-BESTest has been calculated.	2015	Fraser, Gordon; Walkinshaw, Neil	Assessing and generating test sets in terms of behavioural adequacy	SOFTWARE TESTING VERIFICATION & RELIABILITY		0960-0833, 1099-1689	10.1002/stvr.1575	2015-12	749-780	8	25	Softw. Test. Verif. Reliab.
130		Excluded	Systematic Review	2022	Frechette, Mikaela L.; Abou, Libak; Rice, Laura A.; Sosnoff, Jacob J.	Relationship Between Lower Limb Function and Fall Prevalence in Ambulatory Adults With Spinal Cord Injury: A Systematic Review	Topics in Spinal Cord Injury Rehabilitation		1082-0744	10.46292/sci21-00026	2022	153-175	2	28	TOP SPINAL CORD INJ REHABIL
131		Excluded	No alpha coefficient for internal consistency or intra-class correlation coefficient for inter-rater or test-retest/intra-rater reliability of the Mini-BESTest has been calculated.	2012	Fredriksson, Lena; Hellström, Karin	Reliability, Validity, and Reference Values for Functional Balance Test for Geriatric Patients (FBG)	Physical & Occupational Therapy in Geriatrics		0270-3181	10.3109/02703181.2012.705955	2012-09	177-188	3	30	PHYS OCCUP THER GERIATR
132		Excluded	Thesis	2015	Freeman, Demetrius Lynn	Criterion-related validity of the mini-BESTest: A new clinical combination test battery for dynamic balance and an instrumented test of postural sway (iSWAY)					2015
133		Excluded	Systematic Review	2021	Gafner, S.C.; Allet, L.; Hilfiker, R.; Bastiaenen, C.H.G.	Reliability and diagnostic accuracy of commonly used performance tests relative to fall history in older persons: A systematic review	Clinical Interventions in Aging		11769092 (ISSN)	10.2147/CIA.S322506	2021	1591-1616		16	Clin. Interventions Aging
134		Excluded	Study protocol	2023	Garay-Sanchez, Aitor; Marcen-Roman, Yolanda; Ferrando-Margeli, Mercedes; Franco-Sierra, M. Angeles; Suarez-Serrano, Carmen	Effect of Physiotherapy Treatment with Immersive Virtual Reality in Subjects with Stroke: A Protocol for a Randomized Controlled Trial	HEALTHCARE		2227-9032	10.3390/healthcare11091335	2023-05-05	1335	9	11	Healthcare
135		Excluded	Podcast	2022	Germano, Alex; Brauer, Julie; Chamberlain, Samantha; Musgrave, Jeff	From Sickness to Fitness: A Rehab Continuum	GeriNotes		2692-1588		2022-11	27-31	5	29	GERINOTES
136		Excluded	No alpha coefficient for internal consistency or intra-class correlation coefficient for inter-rater or test-retest/intra-rater reliability of the Mini-BESTest has been calculated.	2022	Giardini, Marica; Arcolin, Ilaria; Guglielmetti, Simone; Godi, Marco; Capelli, Armando; Corna, Stefano	Balance performance in patients with post-acute COVID-19 compared to patients with an acute exacerbation of chronic obstructive pulmonary disease and healthy subjects	INTERNATIONAL JOURNAL OF REHABILITATION RESEARCH		0342-5282, 1473-5660	10.1097/MRR.0000000000000510	2022-03	47-52	1	45	Int. J. Rehabil. Res.
137		Excluded	No alpha coefficient for internal consistency or intra-class correlation coefficient for inter-rater or test-retest/intra-rater reliability of the Mini-BESTest has been calculated.	2016	Giordano, Andrea; Franchignoni, Franco; Bravini, Elisabetta; Ferriero, Giorgio	On "Benka Wallén M, Sorjonen K, Löfgren N, Franzén E. Structural validity of the Mini-Balance Evaluation Systems Test (Mini-BESTest) in people with mild to moderate Parkinson disease." Phys Ther. 2016;96:1799-1806	Physical Therapy		0031-9023	10.2522/ptj.2016.96.11.1843	2016-11	1843-1847	11	96	PHYS THER
138	Included			2021	Godi, Marco; Arcolin, Ilaria; Leavy, Breiffni; Giardini, Marica; Corna, Stefano; Franzen, Erika	Insights Into the Mini-BESTest Scoring System: Comparison of 6 Different Structural Models	PHYSICAL THERAPY		0031-9023, 1538-6724	10.1093/ptj/pzab180	2021-10	pzab180	10	101	Phys. Therapy
139	Included			2013	Godi, Marco; Franchignoni, Franco; Caligari, Marco; Giordano, Andrea; Turcato, Anna Maria; Nardone, Antonio	Comparison of Reliability, Validity, and Responsiveness of the Mini-BESTest and Berg Balance Scale in Patients With Balance Disorders	PHYSICAL THERAPY		0031-9023, 1538-6724	10.2522/ptj.20120171	2013-02	158-167	2	93	Phys. Ther.
140	Included			2019	Godi, Marco; Giardini, Marica; Arcolin, Ilaria; Ferrante, Simona; Nardone, Antonio; Coma, Stefano; Colombo, Roberto	Is the Brief-BESTest Brief Enough? Suggested Modifications Based on Structural Validity and Internal Consistency	PHYSICAL THERAPY		0031-9023, 1538-6724	10.1093/ptj/pzz103	2019-11	1562-1573	11	99	Phys. Therapy
141	Included			2020	Goktas, Ayse; Colak, Fulya Damla; Kar, Irem; Ekici, Gamze	Reliability and Validity of the Turkish Version of the Mini-BESTest Balance Scale in Patients with Stroke	TURKISH JOURNAL OF NEUROLOGY		1301-062X, 1309-2545	10.4274/tnd.2020.36043	2020-12	303-310	4	26	Turk. J. Neurol.
142	Included			2017	Goljar, Nika; Giordano, Andrea; Vrbanic, Tea Schnurrer Luke; Rudolf, Marko; Banicek-Sosa, Ivanka; Albensi, Caterina; Burger, Helena; Franchignoni, Franco	Rasch validation and comparison of Slovenian, Croatian, and Italian versions of the Mini-BESTest in patients with subacute stroke	INTERNATIONAL JOURNAL OF REHABILITATION RESEARCH		0342-5282, 1473-5660	10.1097/MRR.0000000000000233	2017-09	232-239	3	40	Int. J. Rehabil. Res.
143		Excluded	No alpha coefficient for internal consistency or intra-class correlation coefficient for inter-rater or test-retest/intra-rater reliability of the Mini-BESTest has been calculated.	2020	Gordt, Katharina; Mikolaizak, A. Stefanie; Taraldsen, Kristin; Bergquist, Ronny; Van Ancum, Jeanine M.; Nerz, Corinna; Pijnappels, Mirjam; Maier, Andrea B.; Helbostad, Jorunn L.; Vereijken, Beatrix; Becker, Clemens; Schwenk, Michael	Creating and Validating a Shortened Version of the Community Balance and Mobility Scale for Application in People Who Are 61 to 70 Years of Age	PHYSICAL THERAPY		0031-9023, 1538-6724	10.1093/ptj/pzz132	2020-01	180-191	1	100	Phys. Therapy
144		Excluded	No alpha coefficient for internal consistency or intra-class correlation coefficient for inter-rater or test-retest/intra-rater reliability of the Mini-BESTest has been calculated.	2019	Gorst, Terry; Marsden, Jonathan; Freeman, Jenny	Lower Limb Somatosensory Discrimination Is Impaired in People With Parkinson's Disease: Novel Assessment and Associations With Balance, Gait, and Falls	MOVEMENT DISORDERS CLINICAL PRACTICE		2330-1619	10.1002/mdc3.12831	2019-09	593-600	7	6	MOV. DISORD. CLIN. PRACT.
145		Excluded	No alpha coefficient for internal consistency or intra-class correlation coefficient for inter-rater or test-retest/intra-rater reliability of the Mini-BESTest has been calculated.	2014	Gujord Tangen, Gro; Engedal, Knut; Bergland, Astrid; Moger, Tron Anders; Mengshoel, Anne Marit	Relationships Between Balance and Cognition in Patients With Subjective Cognitive Impairment, Mild Cognitive Impairment, and Alzheimer Disease	Physical Therapy		0031-9023	10.2522/ptj.20130298	2014-08	1123-1134	8	94	PHYS THER
146	Included			2023	Gylfadottir, Sif; Arnadottir, Solveig A.; Reynisdottir, Selma Margret; Helgadottir, Bjartey; Sigurgeirsson, Andri Thor; Gudjonsdottir, Marta	Evaluating the reliability and validity of the Icelandic translation of the Mini-BESTest in rehabilitation patients: an international implication for balance assessment	PHYSIOTHERAPY THEORY AND PRACTICE		0959-3985, 1532-5040	10.1080/09593985.2023.2286635	2023-12-03				Physiother. Theory Pract.
147		Excluded	No alpha coefficient for internal consistency or intra-class correlation coefficient for inter-rater or test-retest/intra-rater reliability of the Mini-BESTest has been calculated.	2024	Halvorsen, Joakim; Henderson, Christopher; Romney, Wendy; Haga, Magnus; Eggen, Tonje Barkenaes; Nordvik, Jan Egil; Rosseland, Ingvild; Moore, Jennifer	Feasibility and Safety of Early Post-COVID-19 High-Intensity Gait Training: A Pilot Study	JOURNAL OF CLINICAL MEDICINE		2077-0383	10.3390/jcm13010237	2024-01	237	1	13	J. Clin. Med.
148	Included			2017	Hamre, Charlotta; Botolfsen, Pernille; Tangen, Gro Gujord; Helbostad, Jorunn L.	Interrater and test-retest reliability and validity of the Norwegian version of the BESTest and mini-BESTest in people with increased risk of falling	BMC GERIATRICS		1471-2318	10.1186/s12877-017-0480-x	2017-04-20	92		17	BMC Geriatr.
149		Excluded	No alpha coefficient for internal consistency or intra-class correlation coefficient for inter-rater or test-retest/intra-rater reliability of the Mini-BESTest has been calculated.	2020	Hamre, Charlotta; Fure, Brynjar; Helbostad, Jorunn L.; Wyller, Torgeir B.; Ihle-Hansen, Hege; Vlachos, Georgios; Ursin, Marie; Tangen, Gro Gujord	Balance and Gait After First Minor Ischemic Stroke in People 70 Years of Age or Younger: A Prospective Observational Cohort Study	PHYSICAL THERAPY		0031-9023, 1538-6724	10.1093/ptj/pzaa010	2020-05	798-806	5	100	Phys. Therapy
150		Excluded	No alpha coefficient for internal consistency or intra-class correlation coefficient for inter-rater or test-retest/intra-rater reliability of the Mini-BESTest has been calculated.	2020	Handelzalts, Shirley; Gray, Ganit; Steinberg-Henn, Flavia; Soroker, Nachum; Melzer, Itshak	Characteristics of proactive balance and gait performance in subacute stroke patients demonstrating varying reactive balance capacity: A research study	NeuroRehabilitation		1053-8135	10.3233/NRE-203039	2020-04	491-500	4	46	NEUROREHABILITATION
151		Excluded	No alpha coefficient for internal consistency or intra-class correlation coefficient for inter-rater or test-retest/intra-rater reliability of the Mini-BESTest has been calculated.	2019	Harrison, Samantha Louise; Araujo, Tamara; Goldstein, Roger; Brooks, Dina	Balance Measures Over 12 Months in Individuals With Chronic Obstructive Pulmonary Disease	JOURNAL OF CARDIOPULMONARY REHABILITATION AND PREVENTION		1932-7501, 1932-751X	10.1097/HCR.0000000000000435	2019-05	E21-E24	3	39	J. Cardiopulm. Rehabil. Prev.
152		Excluded	No alpha coefficient for internal consistency or intra-class correlation coefficient for inter-rater or test-retest/intra-rater reliability of the Mini-BESTest has been calculated.	2014	Harro, C.c.; Shoemaker, M.j.; Frey, O.; Gamble, A.c.; Harring, K.b.; Karl, K.l.; McDonald, J.d.; Murray, C.j.; VanDyke, J.m.; Tomassi, E.m.; VanHaitsma, R.j.	The effects of speed-dependent treadmill training and rhythmic auditory-cued overground walking on balance function, fall incidence, and quality of life in individuals with idiopathic Parkinson's disease: A randomized controlled trial	NeuroRehabilitation		1053-8135	10.3233/NRE-141048	2014-03	541-556	3	34	NEUROREHABILITATION
153		Excluded	No alpha coefficient for internal consistency or intra-class correlation coefficient for inter-rater or test-retest/intra-rater reliability of the Mini-BESTest has been calculated.	2019	Harro, Cathy C.; Garascia, Chelsea	Reliability and Validity of Computerized Force Platform Measures of Balance Function in Healthy Older Adults	JOURNAL OF GERIATRIC PHYSICAL THERAPY		1539-8412, 2152-0895	10.1519/JPT.0000000000000175	2019-09	E57-E66	3	42	J. Geriatr. Phys. Ther.
154		Excluded	No alpha coefficient for internal consistency or intra-class correlation coefficient for inter-rater or test-retest/intra-rater reliability of the Mini-BESTest has been calculated.	2018	Harro, Cathy C.; Kelch, Amanda; Hargis, Cora; DeWitt, Abigail	Comparing Balance Performance on Force Platform Measures in Individuals with Parkinson's Disease and Healthy Adults	PARKINSONS DISEASE		2090-8083, 2042-0080	10.1155/2018/6142579	2018	6142579		2018	Parkinsons Dis.
155		Excluded	No alpha coefficient for internal consistency or intra-class correlation coefficient for inter-rater or test-retest/intra-rater reliability of the Mini-BESTest has been calculated.	2016	Harro, Cathy C.; Marquis, Alicia; Piper, Natasha; Burdis, Chris	Reliability and Validity of Force Platform Measures of Balance Impairment in Individuals With Parkinson Disease	Physical Therapy		0031-9023	10.2522/ptj.20160099	2016-12	1955-1964	12	96	PHYS THER
156		Excluded	No alpha coefficient for internal consistency or intra-class correlation coefficient for inter-rater or test-retest/intra-rater reliability of the Mini-BESTest has been calculated.	2014	Harro, Cathy C.; Shoemaker, Michael J.; Frey, Oksana J.; Gamble, April C.; Harring, Kendra B.; Karl, Katherine L.; McDonald, Jeffrey D.; Murray, Carolyn J.; Tomassi, Erika M.; Van Dyke, Jasmine M.; VanHaistma, Rachel J.	The effects of speed-dependent treadmill training and rhythmic auditory-cued overground walking on gait function and fall risk in individuals with idiopathic Parkinson's disease: A randomized controlled trial	NeuroRehabilitation		1053-8135	10.3233/NRE-141051	2014-03	557-572	3	34	NEUROREHABILITATION
157		Excluded	No alpha coefficient for internal consistency or intra-class correlation coefficient for inter-rater or test-retest/intra-rater reliability of the Mini-BESTest has been calculated.	2021	Hasegawa, Naoya; Ishikawa, Keita; Sato, Yuki; Nakayama, Yasuhide; Asaka, Tadayoshi	Short-term effects of postural control by standing on a tilting board in patients with Parkinson's disease	Physiother Theory Pract				2021-12	1306-1312
158		Excluded	No published in English or Spanish	2023	Haselwander, Maren; Henes, Yannick; Weisbrod, Matthias; Diermayr, Gudrun	Balance Evaluation Systems Test: German translation, cultural adaptation and preliminary results on psychometric properties	ZEITSCHRIFT FUR GERONTOLOGIE UND GERIATRIE		0948-6704, 1435-1269	10.1007/s00391-022-02023-9	2023-03	125-131	2	56	Z. Gerontol. Geriatr.
159		Excluded	No alpha coefficient for internal consistency or intra-class correlation coefficient for inter-rater or test-retest/intra-rater reliability of the Mini-BESTest has been calculated.	2021	Haukanes, Linda; Knapstad, Mari Kalland; Kristiansen, Lene; Magnussen, Liv Heide	Association between musculoskeletal function and postural balance in patients with long‐lasting dizziness. A cross‐sectional study	Physiotherapy Research International		1358-2267	10.1002/pri.1916	2021-07	1-9	3	26	PHYSIOTHER RES INT
160		Excluded	No alpha coefficient for internal consistency or intra-class correlation coefficient for inter-rater or test-retest/intra-rater reliability of the Mini-BESTest has been calculated.	2019	Hays, Kaitlin; Tefertiller, Candace; Ketchum, Jessica M.; Sevigny, Mitch; O'Dell, Denise R.; Natale, Audrey; Eagye, C. B.; Harrison-Felix, Cynthia	Balance in chronic traumatic brain injury: correlations between clinical measures and a self-report measure	BRAIN INJURY		0269-9052, 1362-301X	10.1080/02699052.2019.1565900	2019-03-21	435-441	4	33	Brain Inj.
161		Excluded	Case report	2022	Hirakawa, Yuichi; Takeda, Kazuya; Koyama, Soichiro; Naoi, Yuki; Matsushita, Tetsuro; Nagai, Tomoko; Motoya, Ikuo; Sakurai, Hiroaki; Kanada, Yoshikiyo; Kawamura, Nobutoshi; Kawamura, Mami; Tanabe, Shigeo	Effect of Lee Silverman Voice Treatment (LSVT)® BIG on motor symptoms in a patient with severe Parkinson's disease: a case report	Physiotherapy Theory & Practice		0959-3985	10.1080/09593985.2021.1938304	2022-12-15	3159-3168	13	38	PHYSIOTHER THEORY PRACT
162		Excluded	Systematic Review	2023	Honvo, Germain; Sabico, Shaun; Veronese, Nicola; Bruyere, Olivier; Rizzoli, Rene; Thiyagarajan, Jotheeswaran Amuthavalli; Mikton, Christopher; Diaz, Theresa; Cooper, Cyrus; Reginster, Jean-Yves	Measures of attributes of locomotor capacity in older people: a systematic literature review following the COSMIN methodology	AGE AND AGEING		0002-0729, 1468-2834	10.1093/ageing/afad139	2023-10-28			52	Age Ageing
163	Included			2009	Horak, Fay B.; Wrisley, Diane M.; Frank, James	The Balance Evaluation Systems Test (BESTest) to Differentiate Balance Deficits	PHYSICAL THERAPY		0031-9023, 1538-6724	10.2522/ptj.20080071	2009-05	484-498	5	89	Phys. Ther.
164		Excluded	No alpha coefficient for internal consistency or intra-class correlation coefficient for inter-rater or test-retest/intra-rater reliability of the Mini-BESTest has been calculated.	2015	Horak, Fay; King, Laurie; Mancini, Martina	Role of Body-Worn Movement Monitor Technology for Balance and Gait Rehabilitation	Physical Therapy		0031-9023	10.2522/ptj.20140253	2015-03	461-470	3	95	PHYS THER
165		Excluded	Study protocol	2019	Hortobagyi, Tibor; Uematsu, Azusa; Sanders, Lianne; Kliegl, Reinhold; Tollar, Jozsef; Moraes, Renato; Granacher, Urs	Beam Walking to Assess Dynamic Balance in Health and Disease: A Protocol for the "BEAM" Multicenter Observational Study	GERONTOLOGY		0304-324X, 1423-0003	10.1159/000493360	2019	332-339	4	65	Gerontology
166		Excluded	No alpha coefficient for internal consistency or intra-class correlation coefficient for inter-rater or test-retest/intra-rater reliability of the Mini-BESTest has been calculated.	2010	Hsueh I; Chen J; Wang C; Chen C; Sheu C; Wang W; Hou W; Hsieh C	Development of a computerized adaptive test for assessing balance function in patients with stroke	Physical Therapy		0031-9023	10.2522/ptj.20090395	2010-09	1336-1344	9	90	PHYS THER
167		Excluded	No alpha coefficient for internal consistency or intra-class correlation coefficient for inter-rater or test-retest/intra-rater reliability of the Mini-BESTest has been calculated.	2018	Hu, L.; Wang, Z.; Zhuang, J.; Han, J.; Adams, R.; Waddington, G.; Anson, J.	Reliability and validity of the Cup Tap Test (CTT) for assessing dynamic balance in Parkinson's Disease patients	Journal of Science and Medicine in Sport		1878-1861	10.1016/j.jsams.2018.09.210	2018	S92	(Hu L.; Wang Z.; Zhuang J.; Han J.) Shanghai University of Sport, China	21	J. Sci. Med. Sport
168		Excluded	No alpha coefficient for internal consistency or intra-class correlation coefficient for inter-rater or test-retest/intra-rater reliability of the Mini-BESTest has been calculated.	2016	Huang, M.H.; Timmes, S.	Preliminary validation of a short version of the balance evaluation systems test in cancer survivors living in the community	Rehabilitation Oncology		21683808 (ISSN)	10.1097/01.REO.0000000000000016	2016	57-63	2	34	Rehabil. Oncol.
169	Included			2017	Huang, Meizhen; Pang, Marco Y. C.	Psychometric properties of Brief-Balance Evaluation Systems Test (Brief-BESTest) in evaluating balance performance in individuals with chronic stroke	BRAIN AND BEHAVIOR		2162-3279	10.1002/brb3.649	2017-03	e00649	3	7	Brain Behav.
170		Excluded	No alpha coefficient for internal consistency or intra-class correlation coefficient for inter-rater or test-retest/intra-rater reliability of the Mini-BESTest has been calculated.	2014	Huang, Min H.; Lytle, Tracy; Miller, Kara A.; Smith, Kristin; Fredrickson, Kayle	History of falls, balance performance, and quality of life in older cancer survivors	GAIT & POSTURE		0966-6362, 1879-2219	10.1016/j.gaitpost.2014.05.015	2014-07	451-456	3	40	Gait Posture
171	Included			2016	Huang, Min H.; Miller, Kara; Smith, Kristin; Fredrickson, Kayle; Shilling, Tracy	Reliability, Validity, and Minimal Detectable Change of Balance Evaluation Systems Test and Its Short Versions in Older Cancer Survivors: A Pilot Study	JOURNAL OF GERIATRIC PHYSICAL THERAPY		1539-8412, 2152-0895	10.1519/JPT.0000000000000047	2016-06	58-63	2	39	J. Geriatr. Phys. Ther.
172		Excluded	Case study	2023	Huller, John	Resident's Corner. Structuring Exercise Strategies to Enhance Aerobic Capacity of Community-Dwelling Older Adults with Interstitial Lung Disease: A Case Study	GeriNotes		2692-1588		2023-03	32-35	2	30	GERINOTES
173		Excluded	Review	2018	Humphrey, Parke; Kaleshnik, Corey; Wilson, Lauren; Wilson, Ann	Balance-related Outcome Measures of Patients with Acquired Brain Injury: A Retrospective Records Review	GeriNotes		2692-1588		2018-01	22-27	1	25	GERINOTES
174		Excluded	No alpha coefficient for internal consistency or intra-class correlation coefficient for inter-rater or test-retest/intra-rater reliability of the Mini-BESTest has been calculated.	2017	Hutzler, Yeshayahu; Korsensky, Olga; Laufer, Yocheved	Rapid stepping test towards virtual visual objects: Feasibility and convergent validity in older adults	TECHNOLOGY AND HEALTH CARE		0928-7329, 1878-7401	10.3233/THC-161251	2017	49-58	1	25	Technol. Health Care
175		Excluded	No alpha coefficient for internal consistency or intra-class correlation coefficient for inter-rater or test-retest/intra-rater reliability of the Mini-BESTest has been calculated.	2022	Igarashi, Tatsuya; Takeda, Ren; Hayashi, Shota	Relationship of the brief-balance evaluation systems test with physical functioning and activities of daily living: A cross-sectional study among hospitalized acute stroke patients	NEUROREHABILITATION		1053-8135, 1878-6448	10.3233/NRE-210295	2022	417-423	4	50	Neurorehabilitation
176		Excluded	No alpha coefficient for internal consistency or intra-class correlation coefficient for inter-rater or test-retest/intra-rater reliability of the Mini-BESTest has been calculated.	2014	Inness, Elizabeth L.; Mansfield, Avril; Lakhani, Bimal; Bayley, Mark; McIlroy, William E.	Impaired Reactive Stepping Among Patients Ready for Discharge From Inpatient Stroke Rehabilitation	Physical Therapy		0031-9023	10.2522/ptj.20130603	2014-12	1755-1764	12	94	PHYS THER
177		Excluded	No alpha coefficient for internal consistency or intra-class correlation coefficient for inter-rater or test-retest/intra-rater reliability of the Mini-BESTest has been calculated.	2022	Inoue, Seigo; Otaka, Yohei; Kumagai, Masashi; Sugasawa, Masafumi; Mori, Naoki; Kondo, Kunitsugu	Effects of Balance Exercise Assist Robot training for patients with hemiparetic stroke: a randomized controlled trial	JOURNAL OF NEUROENGINEERING AND REHABILITATION		1743-0003	10.1186/s12984-022-00989-6	2022-01-28	12	1	19	J. NeuroEng. Rehabil.
178		Excluded	No alpha coefficient for internal consistency or intra-class correlation coefficient for inter-rater or test-retest/intra-rater reliability of the Mini-BESTest has been calculated.	2024	Inoue, Seigo; Takagi, Hideyuki; Tan, Emiko; Oyama, Chisato; Otaka, Eri; Kondo, Kunitsugu; Otaka, Yohei	Comparison of usefulness between the Mini-Balance Evaluation Systems Test and the Berg Balance Scale for measuring balance in patients with subacute stroke: a prospective cohort study	FRONTIERS IN REHABILITATION SCIENCES		2673-6861	10.3389/fresc.2023.1308706	2024-01-04	1308706		4	Front. Rehabil. Sci.
179		Excluded	No alpha coefficient for internal consistency or intra-class correlation coefficient for inter-rater or test-retest/intra-rater reliability of the Mini-BESTest has been calculated.	2023	Ishiwatari, Masahiro; Takahara, Tsuyoshi; Hayakawa, Masato; Ogawa, Akihiro; Kido, Satoshi	Study of the Responsiveness and Minimal Clinically Important Difference of the Trunk Impairment Scale in Patients With Acute Stroke	Advances in Rehabilitation Science & Practice		2753-6351	10.1177/27536351231211718	2023-11-20	1-8
180		Excluded	No alpha coefficient for internal consistency or intra-class correlation coefficient for inter-rater or test-retest/intra-rater reliability of the Mini-BESTest has been calculated.	2015	Isho, T.; Tashiro, H.; Usuda, S.	Accelerometry-based gait characteristics evaluated using a smartphone and their association with fall risk in people with chronic stroke	Journal of Stroke and Cerebrovascular Diseases		10523057 (ISSN)	10.1016/j.jstrokecerebrovasdis.2015.02.004	2015	1305-1311	6	24	J. Stroke Cerebrovasc. Dis.
181		Excluded	No alpha coefficient for internal consistency or intra-class correlation coefficient for inter-rater or test-retest/intra-rater reliability of the Mini-BESTest has been calculated.	2012	Jackson, Kurt; Edginton-Bigelow, Kimberly; Cooper, Christina; Merriman, Harold	A Group Kickboxing Program for Balance, Mobility, and Quality of Life in Individuals With Multiple Sclerosis: A Pilot Study	JOURNAL OF NEUROLOGIC PHYSICAL THERAPY		1557-0576, 1557-0584	10.1097/NPT.0b013e3182621eea	2012-09	131-137	3	36	J. Neurol. Phys. Ther.
182		Excluded	Letter to the editor	2013	Jacobs, Jesse V.; Kasser, Susan L.; Padgett, Parminder K.	Clarification on the Scoring of the Mini-BESTest...Padgett PK, Jacobs JV, Kasser SL. Is the BESTest at its best? A suggested brief version based on interrater reliability, validity, internal consistency, and theoretical construct. Phys Ther. 2012;92:1197–1207.... ...King L, Horak FB. Letter to the editor: On the Mini-BESTest: scoring and the reporting of total scores. Phys Ther. 2013;93:571–575	Physical Therapy		0031-9023	10.2522/ptj.2013.93.6.860	2013-06	860-860	6	93	PHYS THER
183	Included			2016	Jacome, Cristina; Cruz, Joana; Oliveira, Ana; Marques, Alda	Validity, Reliability, and Ability to Identify Fall Status of the Berg Balance Scale, BESTest, Mini-BESTest, and Brief-BESTest in Patients With COPD	PHYSICAL THERAPY		0031-9023, 1538-6724	10.2522/ptj.20150391	2016-11	1807-1815	11	96	Phys. Therapy
184	Included			2018	Jacome, Cristina; Flores, Ines; Martins, Filipa; Castro, Conceicao; McPhee, Charlotte C.; Shepherd, Ellen; Demain, Sara; Figueiredo, Daniela; Marques, Alda	Validity, reliability and minimal detectable change of the balance evaluation systems test (BESTest), mini-BESTest and brief-BESTest in patients with end-stage renal disease	DISABILITY AND REHABILITATION		0963-8288, 1464-5165	10.1080/09638288.2017.1375034	2018-12-18	3171-3176	26	40	Disabil. Rehabil.
185		Excluded	Case Series	2014	Janssens, Jorina; Malfroid, Klaartje; Nyffeler, Thomas; Bohlhalter, Stephan; Vanbellingen, Tim	Application of LSVT BIG Intervention to Address Gait, Balance, Bed Mobility, and Dexterity in People With Parkinson Disease: A Case Series	Physical Therapy		0031-9023	10.2522/ptj.20130232	2014-07	1014-1023	7	94	PHYS THER
186		Excluded	No alpha coefficient for internal consistency or intra-class correlation coefficient for inter-rater or test-retest/intra-rater reliability of the Mini-BESTest has been calculated.	2012	Jarmulowicz, Linda; Taran, Valentina L.; Seek, Jamie; Nippold, Marilyn; Robertson, Shari	Metalinguistics, Stress Accuracy, and Word Reading: Does Dialect Matter?	Language, Speech & Hearing Services in Schools		0161-1461	10.1044/0161-1461(2012/11-0060)	2012-10	410-423	4	43	LANG SPEECH HEAR SERV SCH
187		Excluded	No published in English or Spanish	2018	Jin, J.; Zhang, C.; Zhang, Z.	Validation of the Chinese version of the Brief-BESTest scale and the reliability and validity of patients with chronic obstructive pulmonary disease	Chinese Journal of Rehabilitation Medicine		10011242 (ISSN)	10.3969/j.issn.1001-1242.2018.12.008	2018	1420-1424	12	33	Chin. J. Rehabil. Med.
188		Excluded	No alpha coefficient for internal consistency or intra-class correlation coefficient for inter-rater or test-retest/intra-rater reliability of the Mini-BESTest has been calculated.	2019	Johns, Eric; Wamsley, Carol; Whiting, Anne	Using the Brief-BESTest paired with a novel algorithm to provide targeted balance interventions for people with subacute stroke: a feasibility study	TOPICS IN STROKE REHABILITATION		1074-9357, 1945-5119	10.1080/10749357.2018.1517493	2019-01-02	32-38	1	26	Top. Stroke Rehabil.
189		Excluded	Systematic Review	2023	Johnson, Charlotte; Hallemans, Ann; Goetschalckx, Mieke; Meyns, Pieter; Rameckers, Eugene; Klingels, Katrijn; Verbecque, Evi	Psychometric properties of functional postural control tests in children: A systematic review	ANNALS OF PHYSICAL AND REHABILITATION MEDICINE		1877-0657, 1877-0665	10.1016/j.rehab.2022.101729	2023-05	101729	4	66	Ann. Phys. Rehabil. Med.
190		Excluded	No alpha coefficient for internal consistency or intra-class correlation coefficient for inter-rater or test-retest/intra-rater reliability of the Mini-BESTest has been calculated.	2019	Johnston, L.; Raatz, B.; Dewar, R.; Allinson, G.; Hannah, S.	Reproducibility of the Timed Up and Go (TUG-standard), TUG-motor, and TUG-cognitive in school-aged children with and without coordination difficulties	Developmental Medicine and Child Neurology		1469-8749	10.1111/dmcn.14245	2019	78-79	(Johnston L.; Raatz B.; Dewar R.; Allinson G.; Hannah S.) University of Queensland, Brisbane, Australia	61	Dev. Med. Child Neurol.
191	Included			2017	Jorgensen, Vivien; Opheim, Arve; Halvarsson, Alexandra; Franzen, Erika; Roaldsen, Kirsti Skavberg	Comparison of the Berg Balance Scale and the Mini-BESTest for Assessing Balance in Ambulatory People With Spinal Cord Injury: Validation Study	PHYSICAL THERAPY		0031-9023, 1538-6724	10.1093/ptj/pzx030	2017-06	677-687	6	97	Phys. Therapy
192		Excluded	No alpha coefficient for internal consistency or intra-class correlation coefficient for inter-rater or test-retest/intra-rater reliability of the Mini-BESTest has been calculated.	2022	Joyce, Julie M. M.; Debert, Chantel T. T.; Chevignard, Mathilde; Sorek, Gilad; Katz-Leurer, Michal; Gagnon, Isabelle; Schneider, Kathryn J. J.	Balance impairment in patients with moderate-to-severe traumatic brain injury: Which measures are appropriate for assessment?	FRONTIERS IN NEUROLOGY		1664-2295	10.3389/fneur.2022.906697	2022-08-03	906697		13	Front. Neurol.
193		Excluded	Conference Abstract	2011	Judkoff, R.; Neymark, J.; Polly, B.; Bianchi, M.	The Building Energy Simulation Test for Existing Homes (BESTEST-EX) methodology	Proc. Build. Simu. 2011: 12 conf. Inter. Build. Perf. Simu. Assoc.				2011	185-192
194		Excluded	No alpha coefficient for internal consistency or intra-class correlation coefficient for inter-rater or test-retest/intra-rater reliability of the Mini-BESTest has been calculated.	2020	Kahn, Jennifer H.; Ohlendorf, April; Olsen, Alison; Gordon, Keith E.	Reliability and Validity of the Functional Gait Assessment in Incomplete Spinal Cord Injury	Topics in Spinal Cord Injury Rehabilitation		1082-0744	10.46292/sci19-00069	2020	268-274	4	26	TOP SPINAL CORD INJ REHABIL
195		Excluded	No alpha coefficient for internal consistency or intra-class correlation coefficient for inter-rater or test-retest/intra-rater reliability of the Mini-BESTest has been calculated.	2020	Kalyani, Hewa H.; Sullivan, Karen A.; Moyle, Gene M.; Brauer, Sandra G.; Jeffrey, Erica R.; Kerr, Graham K.	Dance improves symptoms, functional mobility and fine manual dexterity in people with Parkinson disease: a quasi-experimental controlled efficacy study	EUROPEAN JOURNAL OF PHYSICAL AND REHABILITATION MEDICINE		1973-9087, 1973-9095	10.23736/S1973-9087.20.06069-4	2020-10	563-574	5	56	Eur. J. Phys. Rehabil. Med.
196		Excluded	No alpha coefficient for internal consistency or intra-class correlation coefficient for inter-rater or test-retest/intra-rater reliability of the Mini-BESTest has been calculated.	2022	Kara, Guzin; Altug, Filiz; Kavaklioglu, Kadir; Cavlak, Ugur	Estimation of Balance Status in Patients with Hemiparesis: An Artificial Neural Network Implementation	TOPICS IN STROKE REHABILITATION		1074-9357, 1945-5119	10.1080/10749357.2021.1913936	2022-05-19	265-271	4	29	Top. Stroke Rehabil.
197	Included			2023	Dogrouz, Karatekin BD.; Icagasioglu A.; Pasin O.	Validity, reliability and minimal detectable change of Mini-BESTest Turkish version in neurological disorders	ACTA NEUROLOGICA BELGICA		0300-9009, 2240-2993	10.1007/s13760-023-02299-7	2023-08	1519-1525	4	123	Acta Neurol. Belg.
198		Excluded	No alpha coefficient for internal consistency or intra-class correlation coefficient for inter-rater or test-retest/intra-rater reliability of the Mini-BESTest has been calculated.	2015	Kasser, Susan L.; Jacobs, Jesse V.; Ford, Marley; Tourville, Timothy W.	Effects of balance-specific exercises on balance, physical activity and quality of life in adults with multiple sclerosis: a pilot investigation	DISABILITY AND REHABILITATION		0963-8288, 1464-5165	10.3109/09638288.2015.1019008	2015-11-20	2238-2249	24	37	Disabil. Rehabil.
199		Excluded	No alpha coefficient for internal consistency or intra-class correlation coefficient for inter-rater or test-retest/intra-rater reliability of the Mini-BESTest has been calculated.	2023	Kaya, Gozde; Kose, Nezire; Salci, Yeliz; Armutlu, Kadriye; Karakaya, Jale; Tuncer, Asli; Karabudak, Rana	Reliability and validity of the glittre activities of daily living test in fully ambulatory multiple sclerosis patients	IRISH JOURNAL OF MEDICAL SCIENCE		0021-1265, 1863-4362	10.1007/s11845-022-03237-x	2023-10	2379-2386	5	192	Irish J. Med. Sci.
200		Excluded	Organization News	2015	Kegelmeyer, D.; Ellis, T.; Esposito, A.; Gallagher, R.; Harro, C.C.; Hoder, J.; Hussey, E.; O'Neal, S.	Measurement Characteristics and Clinical Utility of the Mini BESTest in Individuals With Parkinson Disease	Archives of Physical Medicine and Rehabilitation		00039993 (ISSN)	10.1016/j.apmr.2015.02.021	2015	1367-1368	7	96	Arch. Phys. Med. Rehabil.
201		Excluded	No alpha coefficient for internal consistency or intra-class correlation coefficient for inter-rater or test-retest/intra-rater reliability of the Mini-BESTest has been calculated.	2018	Khumsapsiri, Numpung; Siriphorn, Akkradate; Pooranawatthanakul, Kanokporn; Oungphalachai, Tanyarut	Training using a new multidirectional reach tool improves balance in individuals with stroke	Physiotherapy Research International		1358-2267	10.1002/pri.1704	2018-04	1-1	2	23	PHYSIOTHER RES INT
202		Excluded	Systematic Review	2023	Kim, Gwang Suk; Kim, Namhee; Shim, Mi-So; Lee, Jae Jun; Park, Min Kyung	Understanding the Home Environment as a Factor in Mitigating Fall Risk among Community-Dwelling Frail Older People: A Systematic Review	Health & Social Care in the Community		0966-0410	10.1155/2023/8564397	2023-07-13	1-17			HEALTH SOC CARE COMMUNITY
203		Excluded	No alpha coefficient for internal consistency or intra-class correlation coefficient for inter-rater or test-retest/intra-rater reliability of the Mini-BESTest has been calculated.	2020	Kim, Shin Hoo; Kim, Inho; Koh, Youngil; Shin, Dongyeop; Hong, Joonsik; Seo, Kwan Sik	The importance of physical function in patients with multiple myeloma for improving quality of life	Supportive Care in Cancer		0941-4355	10.1007/s00520-019-05054-y	2020-05	2361-2367	5	28	SUPPORT CARE CANCER
204		Excluded	No alpha coefficient for internal consistency or intra-class correlation coefficient for inter-rater or test-retest/intra-rater reliability of the Mini-BESTest has been calculated.	2017	Kim, Taekyoung; Xiong, Shuping	Comparison of seven fall risk assessment tools in community-dwelling Korean older women	ERGONOMICS		0014-0139, 1366-5847	10.1080/00140139.2016.1176256	2017	421-429	3	60	Ergonomics
205		Excluded	Review	2014	King, Laurie	Beyond the Vestibular System--Other Contributions to Balance Control	Perspectives on Hearing & Hearing Disorders: Research & Diagnostics		1940-767X	10.1044/hhd18.1.16	2014-04	16-23	1	18	PERSPECT HEAR HEAR DISORD RES DIAGN
206		Excluded	No alpha coefficient for internal consistency or intra-class correlation coefficient for inter-rater or test-retest/intra-rater reliability of the Mini-BESTest has been calculated.	2012	King, Laurie A.; Priest, Kelsey C.; Salarian, Arash; Pierce, Don; Horak, Fay B.	Comparing the Mini-BESTest with the Berg Balance Scale to Evaluate Balance Disorders in Parkinson's Disease	PARKINSONS DISEASE		2090-8083, 2042-0080	10.1155/2012/375419	2012	375419		2012	Parkinsons Dis.
207		Excluded	Letter to the editor	2013	King, Laurie; Horak, Fay	On the Mini-BESTest: Scoring and the Reporting of Total Scores	Physical Therapy		0031-9023	10.2522/ptj.2013.93.4.571	2013-04	571-575	4	93	PHYS THER
208		Excluded	No alpha coefficient for internal consistency or intra-class correlation coefficient for inter-rater or test-retest/intra-rater reliability of the Mini-BESTest has been calculated.	2024	Kizilkaya, Ertan; Kose, Nezire; Delialioglu, Sibel Unsal; Karakaya, Jale; Balkan, Ayla Fil	Psychometric properties of Fullerton Advanced Balance Scale in patients with stroke	TOPICS IN STROKE REHABILITATION		1074-9357, 1945-5119	10.1080/10749357.2023.2235800	2024-02-17	145-156	2	31	Top. Stroke Rehabil.
209		Excluded	No alpha coefficient for internal consistency or intra-class correlation coefficient for inter-rater or test-retest/intra-rater reliability of the Mini-BESTest has been calculated.	2020	Kleppang, Tale Tangen; Jorgensen, Lone	Dynamic balance and gait speed improve in persons with Parkinson′s disease after Lee Silverman Voice Treatment (LSVT)-BIG training: a single subject experimental design study	EUROPEAN JOURNAL OF PHYSIOTHERAPY		2167-9169, 2167-9177	10.1080/21679169.2018.1551420	2020-03-03	86-96	2	22	Eur. J. Physiother.
210		Excluded	Review	2020	Klima, Dennis W.; Hood, Ethan	Gait and Balance Assessment of Older Adults	CURRENT GERIATRICS REPORTS		2196-7865	10.1007/s13670-020-00327-5	2020-09	154-162	3	9	Curr. Geriatr. Rep.
211		Excluded	No published in English or Spanish	2018	Komijani, P.; Naghdi, S.; Nakhostin Ansari, N.; Bolhasani, F.; Nakhostin Ansari, A.	Inter- and intra-rater reliability of brief BESTest in balance evaluation of patients with stroke: Brief report	Tehran University Medical Journal		1735-7322		2018	67-73	1	76	Tehran Uni. Med. J.
212		Excluded	Conference Abstract	2017	Kondo, Y.; Takahashi, Y.; Kobayashi, Y.; Saotome, T.; Bando, K.; Ariake, Y.; Katsuta, W.; Murata, M.	Measurement error of the balance evaluation systems test in spinocerebellar degeneration	Journal of the Neurological Sciences		1878-5883	10.1016/j.jns.2017.08.874	2017	308	(Kondo Y.; Kobayashi Y.; Saotome T.; Bando K.; Ariake Y.; Katsuta W.) National Center Hospital, National Center of Neurology and Psychiatry, Rehabilitation, Kodaira, Japan	381	J. Neurol. Sci.
213	Included			2020	Kondo, Yuki; Bando, Kyota; Ariake, Yosuke; Katsuta, Wakana; Todoroki, Kyoko; Nishida, Daisuke; Mizuno, Katsuhiro; Takahashi, Yuji	Test-retest reliability and minimal detectable change of the Balance Evaluation Systems Test and its two abbreviated versions in persons with mild to moderate spinocerebellar ataxia: A pilot study	NEUROREHABILITATION		1053-8135, 1878-6448	10.3233/NRE-203154	2020	479-486	4	47	Neurorehabilitation
214		Excluded	No alpha coefficient for internal consistency or intra-class correlation coefficient for inter-rater or test-retest/intra-rater reliability of the Mini-BESTest has been calculated.	2022	Kongsuk, Jutaluk; Perumean-Chaney, Suzanne E.; Knight, David C.; Brown, Cynthia J.; Amara, Amy W.; Hurt, Christopher P.	Development of dynamic measures to assess balance confidence and state anxiety while walking at increasing speeds in young and older adults	Journal of Aging and Physical Activity		1063-8652	10.1123/japa.2021-0322	2022-12	995-1002	6	30	Journal of Aging and Physical Activity
215		Excluded	No alpha coefficient for internal consistency or intra-class correlation coefficient for inter-rater or test-retest/intra-rater reliability of the Mini-BESTest has been calculated.	2018	Koyama, Soichiro; Tanabe, Shigeo; Itoh, Norihide; Saitoh, Eiichi; Takeda, Kazuya; Hirano, Satoshi; Ohtsuka, Kei; Mukaino, Masahiko; Yanohara, Ryuzo; Sakurai, Hiroaki; Kanada, Yoshikiyo	Intra- and inter-rater reliability and validity of the tandem gait test for the assessment of dynamic gait balance	European Journal of Physiotherapy		2167-9169	10.1080/21679169.2017.1414304	2018-09	135-140	3	20	EUR J PHYSIOTHER
216		Excluded	No alpha coefficient for internal consistency or intra-class correlation coefficient for inter-rater or test-retest/intra-rater reliability of the Mini-BESTest has been calculated.	2022	Krzysztoń, K.; Stolarski, J.; Poznańska, A.; Kochanowski, J.	Balance evaluation in Parkinson's disease using a set of simple tests	Movement Disorders		1531-8257	10.1002/mds.29223	2022	S4-S6	(Krzysztoń K.; Stolarski J.; Poznańska A.; Kochanowski J.) Warsaw, Poland	37	Mov. Disord.
217		Excluded	Review	2018	Krzyszton, Karolina; Stolarski, Jakub; Kochanowski, Jan	Evaluation of Balance Disorders in Parkinson's Disease Using Simple Diagnostic Tests-Not So Simple to Choose	FRONTIERS IN NEUROLOGY		1664-2295	10.3389/fneur.2018.00932	2018-10-31	932		9	Front. Neurol.
218		Excluded	No alpha coefficient for internal consistency or intra-class correlation coefficient for inter-rater or test-retest/intra-rater reliability of the Mini-BESTest has been calculated.	2020	Kubicki, A.; Brika, M.; Coquisart, L.; Basile, G.; Laroche, D.; Mourey, F.	The Frail'BESTest. An Adaptation of the "Balance Evaluation System Test" for Frail Older Adults. Description, Internal Consistency and Inter-Rater Reliability	CLINICAL INTERVENTIONS IN AGING		1178-1998	10.2147/CIA.S247332	2020	1249-1262		15	Clin. Interv. Aging
219		Excluded	No alpha coefficient for internal consistency or intra-class correlation coefficient for inter-rater or test-retest/intra-rater reliability of the Mini-BESTest has been calculated.	2021	Kubicki, A.; Laroche, D.; Coquisart, L.; Basile, G.; Brika, M.; Mourey, F.	The Frail'BESTest: an adaptation of the "balance evaluation system test" for frail older adults; Concurrent validity, responsiveness, validity for fall prediction and detection of slower walkers	EUROPEAN REVIEW OF AGING AND PHYSICAL ACTIVITY		1813-7253, 1861-6909	10.1186/s11556-021-00276-8	2021-12	22	1	18	Eur. Rev. Aging Phys. Act.
220		Excluded	Systematic Review	2019	Kudlac, Megan; Sabol, Joseph; Kaiser, Katelynn; Kane, Cecelia; Phillips, Robert S.	Reliability and Validity of the Berg Balance Scale in the Stroke Population: A Systematic Review	Physical & Occupational Therapy in Geriatrics		0270-3181	10.1080/02703181.2019.1631423	2019-09	196-221	3	37	PHYS OCCUP THER GERIATR
221		Excluded	No published in English or Spanish	2021	Kyoko de Paula Asa, Sabrina; Menezes de Oliveira, Elaine; da Silva Matuti, Gabriela; Barros de Oliveira, Clarissa	Efeitos de um programa de condicionamento físico no equilíbrio e funcionalidade da marcha em indivíduos pós acidente vascular cerebral	Fisioterapia Brasil		1518-9740	10.33233/fb.v22i5.4714	2021-09	649-666	5	22	FISIOTER BRASIL
222		Excluded	No alpha coefficient for internal consistency or intra-class correlation coefficient for inter-rater or test-retest/intra-rater reliability of the Mini-BESTest has been calculated.	2022	La Porta, Fabio; Lullini, Giada; Caselli, Serena; Valzania, Franco; Mussi, Chiara; Tedeschi, Claudio; Pioli, Giulio; Bondavalli, Massimo; Bertolotti, Marco; Banchelli, Federico; D'Amico, Roberto; Vicini, Roberto; Puglisi, Silvia; Clerici, Pierina Viviana; Chiari, Lorenzo	Efficacy of a multiple-component and multifactorial personalized fall prevention program in a mixed population of community-dwelling older adults with stroke, Parkinson's Disease, or frailty compared to usual care: The PRECISA randomized controlled trial	FRONTIERS IN NEUROLOGY		1664-2295	10.3389/fneur.2022.943918	2022-09-01	943918		13	Front. Neurol.
223		Excluded	No alpha coefficient for internal consistency or intra-class correlation coefficient for inter-rater or test-retest/intra-rater reliability of the Mini-BESTest has been calculated.	2021	Lachance, Brigitte; Fortin, Sylvie; Bier, Nathalie; Swaine, Bonnie	Exploring the impact of a clinical dance therapy program on the mobility of adults with a neurological condition using a single-case experimental design	ARTS & HEALTH		1753-3015, 1753-3023	10.1080/17533015.2020.1802606	2021-09-02	278-295	3	13	Arts Health
224		Excluded	No alpha coefficient for internal consistency or intra-class correlation coefficient for inter-rater or test-retest/intra-rater reliability of the Mini-BESTest has been calculated.	2011	Lakhani, Bimal; Mansfield, Avril; Inness, Elizabeth L; McIlroy, William E	Compensatory stepping responses in individuals with stroke: A pilot study	Physiotherapy Theory & Practice		0959-3985	10.3109/09593985.2010.501848	2011-05	299-309	4	27	PHYSIOTHER THEORY PRACT
225	Included			2019	Lampropoulou, Sofia I.; Billis, Evdokia; Gedikoglou, Ingrid A.; Michailidou, Christina; Nowicky, Alexander V.; Skrinou, Dimitra; Michailidi, Fotini; Chandrinou, Danae; Meligkoni, Margarita	Reliability, validity and minimal detectable change of the Mini-BESTest in Greek participants with chronic stroke	PHYSIOTHERAPY THEORY AND PRACTICE		0959-3985, 1532-5040	10.1080/09593985.2018.1441931	2019-02-01	171-182	2	35	Physiother. Theory Pract.
226		Excluded	No alpha coefficient for internal consistency or intra-class correlation coefficient for inter-rater or test-retest/intra-rater reliability of the Mini-BESTest has been calculated.	2024	Lampropoulou, Sofia; Kellari, Anthi; Gedikoglou, Ingrid A.; Kozonaki, Danai Gagara; Nika, Polymnia; Sakellari, Vasiliki	Cross-Cultural Adaptation and Psychometric Characteristics of the Greek Functional Gait Assessment Scale in Healthy Community-Dwelling Older Adults	APPLIED SCIENCES-BASEL		2076-3417	10.3390/app14020520	2024-01	520	2	14	Appl. Sci.-Basel
227		Excluded	No alpha coefficient for internal consistency or intra-class correlation coefficient for inter-rater or test-retest/intra-rater reliability of the Mini-BESTest has been calculated.	2021	Lavoie, Violaine; Bouchard, Manon; Turcotte, Stephane; Tousignant, Michel	Telerehabilitation for Individuals with Parkinson's Disease and a History of Falls: A Pilot Study	PHYSIOTHERAPY CANADA		0300-0508, 1708-8313	10.3138/ptc-2019-0108	2021-11-01	343-350	4	73	Physiother. Can.
228		Excluded	No alpha coefficient for internal consistency or intra-class correlation coefficient for inter-rater or test-retest/intra-rater reliability of the Mini-BESTest has been calculated.	2020	Leavy, Breiffni; Joseph, Conran; Lofgren, Niklas; Johansson, Hanna; Hagstromer, Maria; Franzen, Erika	Outcome Evaluation of Highly Challenging Balance Training for People With Parkinson Disease: A Multicenter Effectiveness-Implementation Study	JOURNAL OF NEUROLOGIC PHYSICAL THERAPY		1557-0576, 1557-0584	10.1097/NPT.0000000000000298	2020-01	15-22	1	44	J. Neurol. Phys. Ther.
229		Excluded	Conference Abstract	2010	Leddy, A.L.; Crowner, B.E.; Earhart, G.M.	Balance assessment in Parkinson's disease: The BESTest and the Mini-BESTest	Movement Disorders		0885-3185	10.1002/mds.23386	2010	S684	(Leddy A.L.; Crowner B.E.; Earhart G.M.) Washington University, School of Medicine, United States	25	Mov. Disord.
230	Included			2011	Leddy, Abigail L.; Crowner, Beth E.; Earhart, Gammon M.	Functional Gait Assessment and Balance Evaluation System Test: Reliability, Validity, Sensitivity, and Specificity for Identifying Individuals With Parkinson Disease Who Fall	PHYSICAL THERAPY		0031-9023, 1538-6724	10.2522/ptj.20100113	2011-01	102-113	1	91	Phys. Ther.
231	Included			2011	Leddy, Abigail L.; Crowner, Beth E.; Earhart, Gammon M.	Utility of the Mini-BESTest, BESTest, and BESTest Sections for Balance Assessments in Individuals With Parkinson Disease	JOURNAL OF NEUROLOGIC PHYSICAL THERAPY		1557-0576, 1557-0584	10.1097/NPT.0b013e31821a620c	2011-06	90-97	2	35	J. Neurol. Phys. Ther.
232		Excluded	No alpha coefficient for internal consistency or intra-class correlation coefficient for inter-rater or test-retest/intra-rater reliability of the Mini-BESTest has been calculated.	2022	Lee, Jeong Jae; Park, Chanhee; You, Joshua H.	Effectiveness of a wearable ankle-tubing gait training on ankle kinematics and motor control in hemiparetic stroke	NeuroRehabilitation		1053-8135	10.3233/NRE-210277	2022-08	123-132	1	51	NEUROREHABILITATION
233		Excluded	No alpha coefficient for internal consistency or intra-class correlation coefficient for inter-rater or test-retest/intra-rater reliability of the Mini-BESTest has been calculated.	2021	Lee, Kyuwan; Norris, Mary K.; Wang, Ellice; Dieli-Conwright, Christina M.	Effect of high-intensity interval training on patient-reported outcomes and physical function in women with breast cancer receiving anthracycline-based chemotherapy	Supportive Care in Cancer		0941-4355	10.1007/s00520-021-06294-7	2021-11	6863-6870	11	29	SUPPORT CARE CANCER
234		Excluded	No alpha coefficient for internal consistency or intra-class correlation coefficient for inter-rater or test-retest/intra-rater reliability of the Mini-BESTest has been calculated.	2021	Lemay, Jean-Francois; Noamani, Alireza; Unger, Janelle; Houston, David J.; Rouhani, Hossein; Musselmann, Kristin E.	Using wearable sensors to characterize gait after spinal cord injury: evaluation of test-retest reliability and construct validity	SPINAL CORD		1362-4393, 1476-5624	10.1038/s41393-020-00559-4	2021-06	675-683	6	59	Spinal Cord
235	Included			2019	Lemay, Jean-Francois; Roy, Audrey; Nadeau, Sylvie; Gagnon, Dany H.	French version of the Mini BESTest: A translation and transcultural adaptation study incorporating a reliability analysis for individuals with sensorimotor impairments undergoing functional rehabilitation	ANNALS OF PHYSICAL AND REHABILITATION MEDICINE		1877-0657, 1877-0665	10.1016/j.rehab.2018.12.001	2019-05	149-154	3	62	Ann. Phys. Rehabil. Med.
236		Excluded	No alpha coefficient for internal consistency or intra-class correlation coefficient for inter-rater or test-retest/intra-rater reliability of the Mini-BESTest has been calculated.	2021	Lessard, Isabelle; Gaboury, Sebastien; Gagnon, Cynthia; Bouchard, Kevin; Chapron, Kevin; Lavoie, Melissa; Lapointe, Patrick; Duchesne, Elise	Effects and Acceptability of an Individualized Home-Based 10-Week Training Program in Adults with Myotonic Dystrophy Type 1	JOURNAL OF NEUROMUSCULAR DISEASES		2214-3599, 2214-3602	10.3233/JND-200570	2021	137-149	1	8	J. Neuromusc. Dis.
237	Included			2019	Leung, Regina Wai Man; Alison, Jennifer A.; McKeough, Zoe J.	Inter-rater and intra-rater reliability of the Brief-BESTest in people with chronic obstructive pulmonary disease	Clinical Rehabilitation		0269-2155	10.1177/0269215518792044	2019-01	104-112	1	33	Clinical Rehabilitation
238	Included			2019	Levin, Ilana; Lewek, Michael D.; Giuliani, Carol; Faldowski, Richard; Thorpe, Deborah E.	Test-retest reliability and minimal detectable change for measures of balance and gait in adults with cerebral palsy	GAIT & POSTURE		0966-6362, 1879-2219	10.1016/j.gaitpost.2019.05.028	2019-07	96-101		72	Gait Posture
239		Excluded	No alpha coefficient for internal consistency or intra-class correlation coefficient for inter-rater or test-retest/intra-rater reliability of the Mini-BESTest has been calculated.	2021	Lewis, Carole; McAllister, Linda	Balancing Our Measures	GeriNotes		2692-1588		2021-01	28-29	1	28	GERINOTES
240		Excluded	No alpha coefficient for internal consistency or intra-class correlation coefficient for inter-rater or test-retest/intra-rater reliability of the Mini-BESTest has been calculated.	2021	Lewis, Carole; McAllister, Linda	Finding Balance: Measures for a Comprehensive Assessment	GeriNotes		2692-1588		2021-05	29-30	3	28	GERINOTES
241		Excluded	No alpha coefficient for internal consistency or intra-class correlation coefficient for inter-rater or test-retest/intra-rater reliability of the Mini-BESTest has been calculated.	2023	Li, Ke-Jing; Wong, Nicky Lok-Yi; Law, Man-Ching; Lam, Freddy Man-Hin; Wong, Hoi-Ching; Chan, Tsz-On; Wong, Kit-Naam; Zheng, Yong-Ping; Huang, Qi-Yao; Wong, Arnold Yu-Lok; Kwok, Timothy Chi-Yui; Ma, Christina Zong-Hao	Reliability, Validity, and Identification Ability of a Commercialized Waist-Attached Inertial Measurement Unit (IMU) Sensor-Based System in Fall Risk Assessment of Older People	BIOSENSORS-BASEL		2079-6374	10.3390/bios13120998	2023-12	998	12	13	Biosensors-Basel
242		Excluded	No alpha coefficient for internal consistency or intra-class correlation coefficient for inter-rater or test-retest/intra-rater reliability of the Mini-BESTest has been calculated.	2016	Liao, Lin-Rong; Ng, Gabriel Y. F.; Jones, Alice Y. M.; Huang, Mei-Zhen; Pang, Marco Y. C.	Whole-Body Vibration Intensities in Chronic Stroke: A Randomized Controlled Trial	MEDICINE AND SCIENCE IN SPORTS AND EXERCISE		0195-9131, 1530-0315	10.1249/MSS.0000000000000909	2016-07	1227-1238	7	48	Med. Sci. Sports Exerc.
243		Excluded	No alpha coefficient for internal consistency or intra-class correlation coefficient for inter-rater or test-retest/intra-rater reliability of the Mini-BESTest has been calculated.	2021	Liguori, Sara; Moretti, Antimo; Palomba, Angela; Paoletta, Marco; Gimigliano, Francesca; De Micco, Rosa; Siciliano, Mattia; Tessitore, Alessandro; Iolascon, Giovanni	Non-motor impairments affect walking kinematics in Parkinson disease patients: A cross-sectional study	NeuroRehabilitation		1053-8135	10.3233/NRE-210146	2021-11	481-489	3	49	NEUROREHABILITATION
244		Excluded	No alpha coefficient for internal consistency or intra-class correlation coefficient for inter-rater or test-retest/intra-rater reliability of the Mini-BESTest has been calculated.	2020	Lima, Vanessa Pereira; Brooks, Dina; Konidis, Stacey; Araújo, Tamara; Ribeiro-Samora, Giane Amorim; Goldstein, Roger; Janaudis-Ferreira, Tania	Normative Values for the Unsupported Upper Limb Exercise Test and 6-Minute Pegboard and Ring Test in Healthy Canadian Adults	Physiotherapy Canada		0300-0508	10.3138/ptc-2019-0021	2020	330-336	4	72	PHYSIOTHER CAN
245		Excluded	No alpha coefficient for internal consistency or intra-class correlation coefficient for inter-rater or test-retest/intra-rater reliability of the Mini-BESTest has been calculated.	2012	Lindmark, Birgitta; Liljenäs, Åsa; Hellström, Karin	Assessment of minor or moderate balance disorders: A reliability study and comparison with healthy subjects	Advances in Physiotherapy		1403-8196	10.3109/14038196.2011.640350	2012-03	3-9	1	14	ADV PHYSIOTHER
246		Excluded	Systematic Review	2014	Ling-Rong Liao; Meizhen Huang; Lam, Freddy M. H.; Pang, Marco Y. C.	Effects of Whole-Body Vibration Therapy on Body Functions and Structures, Activity, and Participation Poststroke: A Systematic Review	Physical Therapy		0031-9023	10.2522/ptj.20130366	2014-09	1232-1251	9	94	PHYS THER
247		Excluded	Systematic Review	2022	Lo, Cathy W. T.; Lin, Chung-Ying; Tsang, William W. N.; Yan, Chun Hoi; Wong, Arnold Y. L.	Psychometric Properties of Brief-Balance Evaluation Systems Test Among Multiple Populations: A Systematic Review and Meta-analysis	ARCHIVES OF PHYSICAL MEDICINE AND REHABILITATION		0003-9993, 1532-821X	10.1016/j.apmr.2021.04.013	2022-01	155-+	1	103	Arch. Phys. Med. Rehabil.
248		Excluded	Conference Abstract	2013	Löfgren, N.; Lenholm, E.; Conradsson, D.; Stahle, A.; Franzén, E.	Test-retest and inter-rater reliability of the mini-BESTest in mild to moderate Parkinson's disease - A clinical approach	Journal of Parkinson's Disease		1877-7171	10.3233/JPD-139905	2013	150	(Löfgren N.; Conradsson D.; Stahle A.; Franzén E.) Karolinska Institutet, Department of Neurobiology, Care Sciences and Society, Division of Physiotherapy, Stockholm, Sweden	3	J. Parkinson's Dis.
249	Included			2014	Löfgren, N.; Lenholm, E.; Conradsson, D.; Ståhle, A.; Franzén, E.	The Mini-BESTest - a clinically reproducible tool for balance evaluations in mild to moderate Parkinson's disease?	BMC Neurology		1471-2377	10.1186/s12883-014-0235-7	2014		1	14	BMC Neurol.
250		Excluded	No alpha coefficient for internal consistency or intra-class correlation coefficient for inter-rater or test-retest/intra-rater reliability of the Mini-BESTest has been calculated.	2017	Lofgren, N.; Wallen, M. Benka; Sorjonen, K.; Conradsson, D.; Franzen, E.	Investigating the Mini-BESTest's construct validity in elderly with Parkinson's disease	ACTA NEUROLOGICA SCANDINAVICA		0001-6314, 1600-0404	10.1111/ane.12640	2017-06	614-621	6	135	Acta Neurol. Scand.
251		Excluded	No alpha coefficient for internal consistency or intra-class correlation coefficient for inter-rater or test-retest/intra-rater reliability of the Mini-BESTest has been calculated.	2020	Lomas-Vega, Rafael; Rodriguez-Almagro, Daniel; Belen Peinado-Rubia, Ana; Zagalaz-Anula, Noelia; Molina, Francisco; Obrero-Gaitan, Esteban; Javier Ibanez-Vera, Alfonso; Catalina Osuna-Perez, Maria	Joint Assessment of Equilibrium and Neuromotor Function: A Validation Study in Patients with Fibromyalgia	DIAGNOSTICS		2075-4418	10.3390/diagnostics10121057	2020-12	1057	12	10	Diagnostics
252		Excluded	No alpha coefficient for internal consistency or intra-class correlation coefficient for inter-rater or test-retest/intra-rater reliability of the Mini-BESTest has been calculated.	2022	Longhurst, Jason K.; Rider, John V.; Eckard, Kameron; Hammar, Ryan; Vukojevic, Franjo; Campbell, Jillian; Landers, Merrill R.	Factors predicting fear of falling avoidance behavior in parkinsonisms	NeuroRehabilitation		1053-8135	10.3233/NRE-210267	2022-01	65-73	1	50	NEUROREHABILITATION
253		Excluded	No alpha coefficient for internal consistency or intra-class correlation coefficient for inter-rater or test-retest/intra-rater reliability of the Mini-BESTest has been calculated.	2018	Lord, Sue; Isbey, Olivia; Del-Din, Silvia; Rochester, Lynn; Taylor, Lynne	Discerning the contribution of balance and mobility to ambulatory activity in community-dwelling octogenarians: A preliminary report	New Zealand Journal of Physiotherapy		0303-7193	10.15619/NZJP/46.3.05	2018-11	133-138	3	46	NZ J PHYSIOTHER
254		Excluded	No alpha coefficient for internal consistency or intra-class correlation coefficient for inter-rater or test-retest/intra-rater reliability of the Mini-BESTest has been calculated.	2022	Low, Daniel C; Walsh, Gregory S	minimal important change for measures of balance and postural control in older adults: a systematic review	Age & Ageing		0002-0729	10.1093/ageing/afac284	2022-12	1-10	12	51	AGE AGEING
255		Excluded	Systematic Review	2022	Lowry, Kristin; Woods, Taylor; Malone, Amanda; Krajek, Alex; Smiley, Ann; Van Swearingen, Jessie	The Figure-of-8 Walk Test used to detect the loss of motor skill in walking among persons with Parkinson's disease					2022-04	552-560
256		Excluded	No alpha coefficient for internal consistency or intra-class correlation coefficient for inter-rater or test-retest/intra-rater reliability of the Mini-BESTest has been calculated.	2018	Lubetzky, Anat V.; Kary, Erinn E.; Harel, Daphna; Hujsak, Bryan; Perlin, Ken	Feasibility and reliability of a virtual reality oculus platform to measure sensory integration for postural control in young adults	Physiotherapy Theory & Practice		0959-3985	10.1080/09593985.2018.1431344	2018-12	935-950	12	34	PHYSIOTHER THEORY PRACT
257		Excluded	No alpha coefficient for internal consistency or intra-class correlation coefficient for inter-rater or test-retest/intra-rater reliability of the Mini-BESTest has been calculated.	2023	Lucinda, L.; De Jesus, L.; Bainha, A.C.; De Oliveira, G.; Haddad, M.F.; Vidigal, A.B.; Maciel, J.; Watanabe, L.; Oliveira, C.; Reboredo, M.M.	ASSOCIATION BETWEEN THE MINI-BESTEST AND POSTUROGRAPHY IN PATIENTS ON HEMODIALYSIS	Nephrology Dialysis Transplantation		1460-2385	10.1093/ndt/gfad063d_6031	2023	i1209	(Lucinda L.; De Jesus L.; Bainha A.C.; Oliveira C.; Reboredo M.M.) Federal University of Juiz de Fora, Juiz de Fora, Brazil	38	Nephrol. Dial. Transplant.
258		Excluded	No alpha coefficient for internal consistency or intra-class correlation coefficient for inter-rater or test-retest/intra-rater reliability of the Mini-BESTest has been calculated.	2021	Luis-Martinez, Raquel; Di Marco, Roberto; Weis, Luca; Cianci, Valeria; Pistonesi, Francesca; Baba, Alfonc; Carecchio, Miryam; Biundo, Roberta; Tedesco, Chiara; Masiero, Stefano; Antonini, Angelo	Impact of social and mobility restrictions in Parkinson's disease during COVID-19 lockdown	BMC NEUROLOGY		1471-2377	10.1186/s12883-021-02364-9	2021-08-30	332	1	21	BMC Neurol.
259		Excluded	No alpha coefficient for internal consistency or intra-class correlation coefficient for inter-rater or test-retest/intra-rater reliability of the Mini-BESTest has been calculated.	2022	Lytras, Dimitrios; Sykaras, Evaggelos; Iakovidis, Paris; Kasimis, Konstantinos; Myrogiannis, Ioannis; Kottaras, Anastasios	Recording of Falls in Elderly Fallers in Northern Greece and Evaluation of Aging Health-Related Factors and Environmental Safety Associated with Falls: A Cross-Sectional Study	Occupational Therapy International		0966-7903	10.1155/2022/9292673	2022-01-07	1-11			OCCUP THER INT
260		Excluded	No alpha coefficient for internal consistency or intra-class correlation coefficient for inter-rater or test-retest/intra-rater reliability of the Mini-BESTest has been calculated.	2017	Madhavan, Sangeetha; Bishnoi, Alka	Comparison of the Mini-Balance Evaluations Systems Test with the Berg Balance Scale in relationship to walking speed and motor recovery post stroke	TOPICS IN STROKE REHABILITATION		1074-9357, 1945-5119	10.1080/10749357.2017.1366097	2017	579-584	8	24	Top. Stroke Rehabil.
261		Excluded	No alpha coefficient for internal consistency or intra-class correlation coefficient for inter-rater or test-retest/intra-rater reliability of the Mini-BESTest has been calculated.	2020	Madhavan, Sangeetha; Pradhan, Sonia	Relationship between Nintendo ?s Wii balance board derived variables and clinical balance scores in individuals with stroke	GAIT & POSTURE		0966-6362, 1879-2219	10.1016/j.gaitpost.2020.04.023	2020-06	170-174		79	Gait Posture
262		Excluded	No alpha coefficient for internal consistency or intra-class correlation coefficient for inter-rater or test-retest/intra-rater reliability of the Mini-BESTest has been calculated.	2021	Magnani, Paola Errera; Porto, Jaqueline Mello; Genovez, Maiara Baena; Zanellato, Nathalia Fernanda Grecco; Alvarenga, Isabella Camargo; dos Santos, Paulo Ferreira; de Abreu, Daniela Cristina Carvalho	What is the best clinical assessment tool for identification of adults aged ≥80 years at high risk of falls?	Physiotherapy		0031-9406	10.1016/j.physio.2020.03.002	2021-03	63-69		110	PHYSIOTHERAPY
263	Included			2013	Maia, Angelica C.; Rodrigues-de-Paula, Fatima; Magalhaes, Livia C.; Teixeira, Raquel L. L.	Cross-cultural adaptation and analysis of the psychometric properties of the Balance Evaluation Systems Test and MiniBESTest in the elderly and individuals with Parkinson's disease: application of the <i>Rasch</i> model	BRAZILIAN JOURNAL OF PHYSICAL THERAPY		1413-3555, 1809-9246	10.1590/S1413-35552012005000085	2013-06	195-217	3	17	Rev. Bras. Fisioter.
264		Excluded	Systematic Review	2020	Maier, Claire; Trabue, Jack; Farley, Katie; Paz, Jaime; Walter, Alysha	Rehabilitation interventions to reduce the risk of falls in patients with chronic obstructive pulmonary disease: a systematic review of the literature	PHYSICAL THERAPY REVIEWS		1083-3196, 1743-288X	10.1080/10833196.2020.1784571	2020-05-03	175-186	3	25	Phys. Ther. Rev.
265		Excluded	No alpha coefficient for internal consistency or intra-class correlation coefficient for inter-rater or test-retest/intra-rater reliability of the Mini-BESTest has been calculated.	2021	Mak, Margaret K. Y.; Wong-Yu, Irene S. K.	Six-Month Community-Based Brisk Walking and Balance Exercise Alleviates Motor Symptoms and Promotes Functions in People with Parkinson's Disease: A Randomized Controlled Trial	JOURNAL OF PARKINSONS DISEASE		1877-7171, 1877-718X	10.3233/JPD-202503	2021	1431-1441	3	11	J. Parkinsons Dis.
266		Excluded	Systematic Review	2023	Malmir, Kazem; Ashrafganjooie, Majid	Effects of HiBalance training program on physical function of individuals with idiopathic Parkinson disease: a systematic review and meta-analysis	EUROPEAN GERIATRIC MEDICINE		1878-7649, 1878-7657	10.1007/s41999-023-00860-4	2023-09-12				Eur. Geriatr. Med.
267		Excluded	No alpha coefficient for internal consistency or intra-class correlation coefficient for inter-rater or test-retest/intra-rater reliability of the Mini-BESTest has been calculated.	2021	Manaseer, Thaer S.; Gross, Douglas P.; Mrazik, Martin; Schneider, Kathryn; Whittaker, Jackie L.	Re-conceptualizing postural control assessment in sport-related concussion: Transitioning from the reflex/hierarchical model to the systems model	Physiotherapy Theory & Practice		0959-3985	10.1080/09593985.2019.1648624	2021-07	763-774	7	37	PHYSIOTHER THEORY PRACT
268		Excluded	No alpha coefficient for internal consistency or intra-class correlation coefficient for inter-rater or test-retest/intra-rater reliability of the Mini-BESTest has been calculated.	2021	Mansson, Linda; Backman, Pernilla; Ohberg, Fredrik; Sandlund, Jonas; Selling, Jonas; Sandlund, Marlene	Evaluation of Concurrent Validity between a Smartphone Self-Test Prototype and Clinical Instruments for Balance and Leg Strength	SENSORS		1424-8220	10.3390/s21051765	2021-03	1765	5	21	Sensors
269		Excluded	No alpha coefficient for internal consistency or intra-class correlation coefficient for inter-rater or test-retest/intra-rater reliability of the Mini-BESTest has been calculated.	2021	Maritz, Carol A.; Pigman, Jaime; Gravare Silbernagel, Karin; Crenshaw, Jeremy	Effects of Backward Walking Training on Balance, Mobility, and Gait in Community-Dwelling Older Adults	ACTIVITIES ADAPTATION & AGING		0192-4788, 1544-4368	10.1080/01924788.2020.1757329	2021-07-03	202-216	3	45	Act. Adapt. Aging
270		Excluded	No alpha coefficient for internal consistency or intra-class correlation coefficient for inter-rater or test-retest/intra-rater reliability of the Mini-BESTest has been calculated.	2015	Marques de Melo Santiago, Lorenna; Antunes de Oliveira, Daniel; Lopes de Macêdo Ferreira, Louise Gabriella; de Brito Pinto, Hyanne Yasmim; Spaniol, Ana Paula; de Lucena Trigueiro, Larissa Coutinho; Souza Ribeiro, Tatiana; Cavalcanti de Sousa, Angélica Vieira; Pimentel Piemonte, Maria Elisa; Rodrigues Lindquist, Ana Raquel	Immediate effects of adding mental practice to physical practice on the gait of individuals with Parkinson's disease: Randomized clinical trial	NeuroRehabilitation		1053-8135	10.3233/NRE-151259	2015-04	263-271	2	37	NEUROREHABILITATION
271		Excluded	Conference Abstract	2015	Marques, A.; Cruz, J.; Oliveira, A.; Jácome, C.	Psychometric properties of the BESTest and the Berg balance scale in COPD	European Respiratory Journal		0903-1936	10.1183/13993003.congress2015.PA2071	2015		(Marques A.; Cruz J.; Oliveira A.; Jácome C.)	46	Eur. Respir. J.
272	Included			2016	Marques, Alda; Almeida, Sara; Carvalho, Joana; Cruz, Joana; Oliveira, Ana; Jacome, Cristina	Reliability, Validity, and Ability to Identify Fall Status of the Balance Evaluation Systems Test, Mini-Balance Evaluation Systems Test, and Brief-Balance Evaluation Systems Test in Older People Living in the Community	ARCHIVES OF PHYSICAL MEDICINE AND REHABILITATION		0003-9993, 1532-821X	10.1016/j.apmr.2016.07.011	2016-12	2166-2173	12	97	Arch. Phys. Med. Rehabil.
273		Excluded	No alpha coefficient for internal consistency or intra-class correlation coefficient for inter-rater or test-retest/intra-rater reliability of the Mini-BESTest has been calculated.	2017	Marques, Alda; Silva, Alexandre; Oliveira, Ana; Cruz, Joana; Machado, Ana; Jacome, Cristina	Validity and Relative Ability of 4 Balance Tests to Identify Fall Status of Older Adults With Type 2 Diabetes	JOURNAL OF GERIATRIC PHYSICAL THERAPY		1539-8412, 2152-0895	10.1519/JPT.0000000000000109	2017-12	227-232	4	40	J. Geriatr. Phys. Ther.
274		Excluded	Systematic Review	2022	Marsico, Petra; Meier, Lea; van der Linden, Marietta L.; Mercer, Tom H.; van Hedel, Hubertus J.A.	Psychometric Properties of Lower Limb Somatosensory Function and Body Awareness Outcome Measures in Children with Upper Motor Neuron Lesions: A Systematic Review	Developmental Neurorehabilitation		1751-8423	10.1080/17518423.2021.2011976	2022-07	314-327	5	25	DEV NEUROREHABIL
275		Excluded	Systematic Review	2015	Mat, Sumaiyah; Tan, Maw Pin; Kamaruzzaman, Shahrul Bahyah; Ng, Chin Teck	Physical therapies for improving balance and reducing falls risk in osteoarthritis of the knee: a systematic review	Age & Ageing		0002-0729		2015-01	16-24	1	44	AGE AGEING
276		Excluded	No alpha coefficient for internal consistency or intra-class correlation coefficient for inter-rater or test-retest/intra-rater reliability of the Mini-BESTest has been calculated.	2020	Mattos, Fabiola Giovanna Mestanza; Gervasoni, Elisa; Anastasi, Denise; Di Giovanni, Rachele; Tacchino, Andrea; Brichetto, Giampaolo; Carpinella, Ilaria; Confalonieri, Paolo; Vercellino, Marco; Solaro, Claudio; Rovaris, Marco; Cattaneo, Davide	Assessing balance in non-disabled subjects with multiple sclerosis: Validation of the Fullerton Advanced Balance Scale	MULTIPLE SCLEROSIS AND RELATED DISORDERS		2211-0348, 2211-0356	10.1016/j.msard.2020.102085	2020-07	102085		42	Mult. Scler. Relat. Disord.
277		Excluded	No alpha coefficient for internal consistency or intra-class correlation coefficient for inter-rater or test-retest/intra-rater reliability of the Mini-BESTest has been calculated.	2020	McLay, Rachel; Kirkwood, Renata Noce; Kuspinar, Ayse; Richardson, Julie; Wald, Joshua; Raghavan, Natya; Ellerton, Cindy; Pugsley, Stewart; Beauchamp, Marla K.	Validity of balance and mobility screening tests for assessing fall risk in COPD	CHRONIC RESPIRATORY DISEASE		1479-9723, 1479-9731	10.1177/1479973120922538	2020-05-07	1479973120922540		17	Chronic Respir. Dis.
278		Excluded	No alpha coefficient for internal consistency or intra-class correlation coefficient for inter-rater or test-retest/intra-rater reliability of the Mini-BESTest has been calculated.	2021	Melin, Jeanette; Nordin, Åsa; Feldthusen, Caroline; Danielsson, Louise	Goal-setting in physiotherapy: exploring a person-centered perspective	Physiotherapy Theory & Practice		0959-3985	10.1080/09593985.2019.1655822	2021-08	863-880	8	37	PHYSIOTHER THEORY PRACT
279		Excluded	No alpha coefficient for internal consistency or intra-class correlation coefficient for inter-rater or test-retest/intra-rater reliability of the Mini-BESTest has been calculated.	2023	Menezes-Oliveira, E.; Cecconi, M.E.; de Oliveira, C.B.; Vegas, M.; Alouche, S.R.; Arida, R.M.; da Silva Matuti, G.	Measurement properties of the Brazilian Portuguese version of the Lower-Extremity Motor Activity Log for chronic hemiparetic poststroke patients	Arquivos de Neuro-Psiquiatria		0004282X (ISSN)	10.1055/s-0043-1767826	2023	369-376	4	81	Arq. Neuro-Psiquiatr.
280		Excluded	Study protocol	2021	Menezes-Oliveira, Elaine; Matuti, Gabriela da Silva; de Oliveira, Clarissa Barros; de Freitas, Simone Ferreira; Kawamura, Catia Miyuki; Fernandes Lopes, Jose Augusto; Arida, Ricardo Mario	Effects of lower extremity constraint-induced movement therapy on gait and balance of chronic hemiparetic patients after stroke: description of a study protocol for a randomized controlled clinical trial	TRIALS		1745-6215	10.1186/s13063-021-05424-0	2021-07-19	463	1	22	Trials
281		Excluded	No alpha coefficient for internal consistency or intra-class correlation coefficient for inter-rater or test-retest/intra-rater reliability of the Mini-BESTest has been calculated.	2023	Mezzarobba, Susanna; Cosentino, Carola; Putzolu, Martina; Panuccio, Francescaroberta; Fabbrini, Giovanni; Valente, Donatella; Costi, Stefania; Galeoto, Giovanni; Pelosin, Elisa	Assessment of the psychometric properties of the Italian version of the New Freezing of Gait Questionnaire (NFOG-Q-IT) in people with Parkinson disease: a validity and reliability study	NEUROLOGICAL SCIENCES		1590-1874, 1590-3478	10.1007/s10072-023-06800-1	2023-09	3133-3140	9	44	Neurol. Sci.
282		Excluded	Review	2013	Middleton, A.; Fritz, S.L.	Assessment of Gait, Balance, and Mobility in Older Adults: Considerations for Clinicians	Current Translational Geriatrics and Gerontology Reports		2162-4941	10.1007/s13670-013-0057-2	2013	205-214	4	2	Curr. Transl. Geriatr. Gerontol. Rep.
283		Excluded	No alpha coefficient for internal consistency or intra-class correlation coefficient for inter-rater or test-retest/intra-rater reliability of the Mini-BESTest has been calculated.	2019	Miller, Stephanie A.; Mayol, Mindy; Moore, Elizabeth S.; Heron, Audra; Nicholos, Victoria; Ragano, Brian	Rate of Progression in Activity and Participation Outcomes in Exercisers with Parkinson's Disease: A Five-Year Prospective Longitudinal Study	PARKINSONS DISEASE		2090-8083, 2042-0080	10.1155/2019/5679187	2019-09-22	5679187		2019	Parkinsons Dis.
284		Excluded	Systematic Review	2019	Min H. Huang; Hile, Elizabeth; Croarkin, Earllaine; Wampler-Kuhn, Meredith; Blackwood, Jennifer; Colon, Genevieve; Pfalzer, Lucinda A.	Academy of Oncologic Physical Therapy EDGE Task Force: A Systematic Review of Measures of Balance in Adult Cancer Survivors	Rehabilitation Oncology		2168-3808	10.1097/01.REO.0000000000000177	2019-07	92-103	3	37	REHABIL ONCOL
285	Included			2018	Mitchell, Kathryn D.; Chen, Han; Silfies, Sheri P.	Test-Retest Reliability, Validity, and Minimal Detectable Change of the Balance Evaluation Systems Test to Assess Balance in Persons with Multiple Sclerosis.	International journal of MS care		1537-2073	10.7224/1537-2073.2016-118	2018	231-237	5	20	Int J MS Care
286		Excluded	No alpha coefficient for internal consistency or intra-class correlation coefficient for inter-rater or test-retest/intra-rater reliability of the Mini-BESTest has been calculated.	2022	Miyata, Kazuhiro; Hasegawa, Satoshi; Iwamoto, Hiroki; Kaizu, Yoichi; Otani, Tomohiro; Shinohara, Tomoyuki; Usuda, Shigeru	Rasch Validation and Comparison of the Mini-BESTest and S-BESTest in Individuals With Stroke	PHYSICAL THERAPY		0031-9023, 1538-6724	10.1093/ptj/pzab295	2022-04-01	pzab295	4	102	Phys. Therapy
287		Excluded	No alpha coefficient for internal consistency or intra-class correlation coefficient for inter-rater or test-retest/intra-rater reliability of the Mini-BESTest has been calculated.	2018	Miyata, Kazuhiro; Hasegawa, Satoshi; Iwamoto, Hiroki; Otani, Tomohiro; Kaizu, Yoichi; Shinohara, Tomoyuki; Usuda, Shigeru	Structural validity of Balance Evaluation Systems Test assessed using factor and Rasch analyses in patients with stroke.	Journal of physical therapy science		0915-5287	10.1589/jpts.30.1446	2018-12	1446-1454	12	30	J Phys Ther Sci
288		Excluded	No alpha coefficient for internal consistency or intra-class correlation coefficient for inter-rater or test-retest/intra-rater reliability of the Mini-BESTest has been calculated.	2021	Miyata, Kazuhiro; Hasegawa, Satoshi; Iwamoto, Hiroki; Otani, Tomohiro; Kaizu, Yoichi; Shinohara, Tomoyuki; Usuda, Shigeru	Which Balance Evaluation Systems Test Sections Best Distinguish Levels of Post-Stroke Functional Walking Status?	JOURNAL OF REHABILITATION MEDICINE		1650-1977, 1651-2081	10.2340/16501977-2870	2021-09	jrm00230	9	53	J. Rehabil. Med.
289		Excluded	No alpha coefficient for internal consistency or intra-class correlation coefficient for inter-rater or test-retest/intra-rater reliability of the Mini-BESTest has been calculated.	2021	Miyata, Kazuhiro; Hasegawa, Satoshi; Iwamoto, Hiroki; Shinohara, Tomoyuki; Usuda, Shigeru	Section of the Balance Evaluation Systems Test (BESTest) Cutoff Values for Walking Speed Level in Older Women With Hip Fracture	JOURNAL OF GERIATRIC PHYSICAL THERAPY		1539-8412, 2152-0895	10.1519/JPT.0000000000000261	2021-09	153-158	3	44	J. Geriatr. Phys. Ther.
290		Excluded	No alpha coefficient for internal consistency or intra-class correlation coefficient for inter-rater or test-retest/intra-rater reliability of the Mini-BESTest has been calculated.	2024	Miyata, Kazuhiro; Kondo, Yuki; Bando, Kyota; Hara, Takatoshi; Takahashi, Yuji	Structural validity of the Mini-Balance Evaluation Systems Test in individuals with spinocerebellar ataxia: A Rasch analysis study.	Archives of physical medicine and rehabilitation		1532-821X	10.1016/j.apmr.2023.12.015	2024-01				Arch Phys Med Rehabil
291		Excluded	No alpha coefficient for internal consistency or intra-class correlation coefficient for inter-rater or test-retest/intra-rater reliability of the Mini-BESTest has been calculated.	2022	Miyata, Kazuhiro; Tamura, Shuntaro; Kobayashi, Sota; Takeda, Ren; Iwamoto, Hiroki	Berg Balance Scale Is a Valid Measure for Plan Interventions and for Assessing Changes in Postural Balance in Patients with Stroke	JOURNAL OF REHABILITATION MEDICINE		1650-1977, 1651-2081	10.2340/jrm.v54.4443	2022	jrm00359		54	J. Rehabil. Med.
292	Included			2022	Molhemi, Farshad; Monjezi, Saeideh; Mehravar, Mohammad; Shaterzadeh-Yazdi, Mohammad-Jafar; Majdinasab, Nastaran	Validity, reliability, and responsiveness of Persian version of mini-balance evaluation system test among ambulatory people with multiple sclerosis	PHYSIOTHERAPY THEORY AND PRACTICE		0959-3985, 1532-5040	10.1080/09593985.2022.2119908	2022-09-08				Physiother. Theory Pract.
293		Excluded	No alpha coefficient for internal consistency or intra-class correlation coefficient for inter-rater or test-retest/intra-rater reliability of the Mini-BESTest has been calculated.	2022	Monjezi, Saeideh; Molhemi, Farshad; Shaterzadeh Yazdi, Mohammad-Jafar; Salehi, Reza; Mehravar, Mohammad; Kashipazha, Davood	Responsiveness and clinically meaningful changes for the Persian versions of the multiple sclerosis walking scale-12 and the modified fatigue impact scale following balance and gait rehabilitation in people with multiple sclerosis					2022-03	464-470
294		Excluded	No alpha coefficient for internal consistency or intra-class correlation coefficient for inter-rater or test-retest/intra-rater reliability of the Mini-BESTest has been calculated.	2021	Monjezi, Saeideh; Negahban, Hossein; Tajali, Shirin; Mofateh, Razieh; Molhemi, Farshad; Mostafaee, Neda	Psychometric properties of the Persian-version of the Activities-specific Balance Confidence scale and Fall Efficacy Scale-International in Iranian patients with multiple sclerosis					2021-08	935-944
295		Excluded	Guidelines	2022	Montero-Odasso, Manuel; van der Velde, Nathalie; Martin, Finbarr C; Petrovic, Mirko; Tan, Maw Pin; Ryg, Jesper; Aguilar-Navarro, Sara; Alexander, Neil B; Becker, Clemens; Blain, Hubert; Bourke, Robbie; Cameron, Ian D; Camicioli, Richard; Clemson, Lindy; Close, Jacqueline; Delbaere, Kim; Duan, Leilei; Duque, Gustavo; Dyer, Suzanne M; Freiberger, Ellen	World guidelines for falls prevention and management for older adults: a global initiative	Age & Ageing		0002-0729	10.1093/ageing/afac205	2022-09	1-36	9	51	AGE AGEING
296		Excluded	No alpha coefficient for internal consistency or intra-class correlation coefficient for inter-rater or test-retest/intra-rater reliability of the Mini-BESTest has been calculated.	2013	Morgan, P.; McGinley, J.	Performance of adults with cerebral palsy related to falls, balance and function: A preliminary report	Developmental Neurorehabilitation		1751-8423	10.3109/17518423.2012.725107	2013-04	113-120	2	16	DEV NEUROREHABIL
297		Excluded	No alpha coefficient for internal consistency or intra-class correlation coefficient for inter-rater or test-retest/intra-rater reliability of the Mini-BESTest has been calculated.	2019	Morishita, Shinichiro; Hirabayashi, Ryo; Tsubaki, Atsuhiro; Aoki, Osamu; Fu, Jack B.; Onishi, Hideaki; Tsuji, Tetsuya	Assessment of the Mini-Balance Evaluation Systems Test, Timed Up and Go test, and body sway test between cancer survivors and healthy participants	CLINICAL BIOMECHANICS		0268-0033, 1879-1271	10.1016/j.clinbiomech.2019.07.002	2019-10	28-33		69	Clin. Biomech.
298		Excluded	No alpha coefficient for internal consistency or intra-class correlation coefficient for inter-rater or test-retest/intra-rater reliability of the Mini-BESTest has been calculated.	2017	Morlino, Paola; Balbi, Bruno; Guglielmetti, Simone; Giardini, Marica; Grasso, Margherita; Giordano, Chiara; Schieppati, Marco; Nardone, Antonio	Gait abnormalities of COPD are not directly related to respiratory function	GAIT & POSTURE		0966-6362, 1879-2219	10.1016/j.gaitpost.2017.08.020	2017-10	352-357		58	Gait Posture
299		Excluded	No alpha coefficient for internal consistency or intra-class correlation coefficient for inter-rater or test-retest/intra-rater reliability of the Mini-BESTest has been calculated.	2022	Morris, Amanda; Fino, Nora F.; Pelo, Ryan; Kreter, Nicholas; Cassidy, Benjamin; Dibble, Leland E.; Fino, Peter C.	Interadministrator Reliability of a Modified Instrumented Push and Release Test of Reactive Balance	JOURNAL OF SPORT REHABILITATION		1056-6716, 1543-3072	10.1123/jsr.2021-0229	2022-05	517-523	4	31	J. Sport Rehabil.
300		Excluded	No alpha coefficient for internal consistency or intra-class correlation coefficient for inter-rater or test-retest/intra-rater reliability of the Mini-BESTest has been calculated.	2024	Moyer, Heidi; Lee, Rachel; Espy, Debbie	There is No Age Limit for Falling: Management of Balance and Falls in Medically Complex and Frail Populations	GeriNotes		2692-1588		2024-01	13-18	1	31	GERINOTES
301		Excluded	No alpha coefficient for internal consistency or intra-class correlation coefficient for inter-rater or test-retest/intra-rater reliability of the Mini-BESTest has been calculated.	2018	Mulligan, Hilda; Armstrong, Andrew; Francis, Robert; Hitchcock, Holly; Hughes, Erin; Thompson, Jenny; Wilkinson, Amanda; Hale, Leigh	Engagement in exercise for people with parkinson's: what is meaningful?	New Zealand Journal of Physiotherapy		0303-7193	10.15619/NZJP/46.1.05	2018-04	19-28	4	46	NZ J PHYSIOTHER
302		Excluded	No alpha coefficient for internal consistency or intra-class correlation coefficient for inter-rater or test-retest/intra-rater reliability of the Mini-BESTest has been calculated.	2019	Musselman, Kristin E.; Lemay, Jean-Francois; Walden, Kristen; Harris, Anne; Gagnon, Dany H.; Verrier, Molly C.	The standing and walking assessment tool for individuals with spinal cord injury: A qualitative study of validity and clinical use	JOURNAL OF SPINAL CORD MEDICINE		1079-0268, 2045-7723	10.1080/10790268.2019.1616148	2019-09-30	S108-S118		42	J. Spinal Cord. Med.
303	Included			2020	Naghdi, Soofia; Ansari, Noureddin Nakhostin; Forogh, Bijan; Khalifeloo, Maedeh; Honarpisheh, Roshanak; Nakhostin-Ansari, Amin	Reliability and Validity of the Persian Version of the Mini-Balance Evaluation Systems Test in Patients with Stroke	NEUROLOGY AND THERAPY		2193-8253, 2193-6536	10.1007/s40120-020-00207-2	2020-12	567-574	2	9	Neurol. Ther.
304	Included			2022	Nakhostin-Ansari, Amin; Nakhostin Ansari, Noureddin; Mellat-Ardakani, Milad; Nematizad, Mostafa; Naghdi, Soofia; Babaki, MohammadJavad; Farhangian, Mehdi; Habibi, Amir Hassan; Tafakhori, Abbas; Hasson, Scott	Reliability and validity of Persian versions of Mini-BESTest and Brief-BESTest in persons with Parkinson's disease	Physiotherapy Theory & Practice			10.1080/09593985.2020.1822967	2022-09	1264-1272	9	38
305		Excluded	No alpha coefficient for internal consistency or intra-class correlation coefficient for inter-rater or test-retest/intra-rater reliability of the Mini-BESTest has been calculated.	2021	Ng, Yoke Leng; Hill, Keith D.; Jacques, Angela; Burton, Elissa	Reliability and Validity of a Modified Version of the Community Balance and Mobility Scale (CBMS-Home) for Use in Home Assessment	PHYSICAL THERAPY		0031-9023, 1538-6724	10.1093/ptj/pzab134	2021-08	pzab134	8	101	Phys. Therapy
306		Excluded	Narrative review	2022	Nikolaev, Vitaly A.; Nikolaev, Alexander A.	Recent trends in telerehabilitation of stroke patients: A narrative review	NeuroRehabilitation		1053-8135	10.3233/NRE-210330	2022-08	1-22	1	51	NEUROREHABILITATION
307		Excluded	No alpha coefficient for internal consistency or intra-class correlation coefficient for inter-rater or test-retest/intra-rater reliability of the Mini-BESTest has been calculated.	2017	Nilsagård, Ylva; Andreasson, Malin; Carling, Anna; Vesterlin, Helena	Examining the validity and sensitivity to change of the 5 and 10 sit-to-stand tests in people with multiple sclerosis	Physiotherapy Research International		1358-2267	10.1002/pri.1681	2017-10	n/a-N.PAG	4	22	PHYSIOTHER RES INT
308		Excluded	No alpha coefficient for internal consistency or intra-class correlation coefficient for inter-rater or test-retest/intra-rater reliability of the Mini-BESTest has been calculated.	2014	Nilsagård, Ylva; Kollén, Lena; Axelsson, Hans; Bjerlemo, Berit; Forsberg, Anette	Functional gait assessment: Reliability and validity in people with peripheral vestibular disorders	International Journal of Therapy & Rehabilitation		1741-1645	10.12968/ijtr.2014.21.8.367	2014-08	367-373	8	21	INT J THER REHABIL
309		Excluded	No alpha coefficient for internal consistency or intra-class correlation coefficient for inter-rater or test-retest/intra-rater reliability of the Mini-BESTest has been calculated.	2020	Norbye, Anja Davis; Midgard, Rune; Thrane, Gyrd	Spasticity, gait, and balance in patients with multiple sclerosis: A cross-sectional study	PHYSIOTHERAPY RESEARCH INTERNATIONAL		1358-2267, 1471-2865	10.1002/pri.1799	2020-01	e1799	1	25	Physiother. Res. Int.
310		Excluded	No alpha coefficient for internal consistency or intra-class correlation coefficient for inter-rater or test-retest/intra-rater reliability of the Mini-BESTest has been calculated.	2021	Normann, Britt; Arntzen, Ellen Christin	What are the relationships between trunk control, balance and walking in individuals with multiple sclerosis with minor to moderate disability?	EUROPEAN JOURNAL OF PHYSIOTHERAPY		2167-9169, 2167-9177	10.1080/21679169.2020.1772870	2021-11-02	377-383	6	23	Eur. J. Physiother.
311		Excluded	No alpha coefficient for internal consistency or intra-class correlation coefficient for inter-rater or test-retest/intra-rater reliability of the Mini-BESTest has been calculated.	2019	Normann, Britt; Arntzen, Ellen Christin; Sivertsen, Marianne	Comprehensive core stability intervention and coordination of care in acute and subacute stroke rehabilitation—a pilot study	European Journal of Physiotherapy		2167-9169	10.1080/21679169.2018.1508497	2019-12	187-196	4	21	EUR J PHYSIOTHER
312		Excluded	No alpha coefficient for internal consistency or intra-class correlation coefficient for inter-rater or test-retest/intra-rater reliability of the Mini-BESTest has been calculated.	2016	Normann, Britt; Salvesen, Rolf; Christin Arntzen, Ellen	Group-based individualized core stability and balance training in ambulant people with multiple sclerosis: a pilot feasibility test–retest study	European Journal of Physiotherapy		2167-9169	10.3109/21679169.2016.1170204	2016-09	173-178	3	18	EUR J PHYSIOTHER
313		Excluded	No alpha coefficient for internal consistency or intra-class correlation coefficient for inter-rater or test-retest/intra-rater reliability of the Mini-BESTest has been calculated.	2019	Ofek, Hadas; Alperin, Mordechai; Laufer, Yocheved	Lower Extremity Position Test: A new clinical quantitative assessment tool of proprioception post stroke	NeuroRehabilitation		1053-8135	10.3233/NRE-182662	2019-04	479-484	4	44	NEUROREHABILITATION
314		Excluded	No alpha coefficient for internal consistency or intra-class correlation coefficient for inter-rater or test-retest/intra-rater reliability of the Mini-BESTest has been calculated.	2023	Ofek, Hadas; Alperin, Mordechai; Laufer, Yocheved	Sensory retraining for Central Post-Stroke Pain: A subgroup analysis within a randomized controlled trial	NeuroRehabilitation		1053-8135	10.3233/NRE-220217	2023-03	165-174	2	52	NEUROREHABILITATION
315		Excluded	No alpha coefficient for internal consistency or intra-class correlation coefficient for inter-rater or test-retest/intra-rater reliability of the Mini-BESTest has been calculated.	2021	O'Hoski, Sachi; Harrison, Samantha L.; Butler, Stacey; Goldstein, Roger; Brooks, Dina	Clinician-Led Balance Training in Pulmonary Rehabilitation	PHYSIOTHERAPY CANADA		0300-0508, 1708-8313	10.3138/ptc-2019-0111	2021-07-01	235-243	3	73	Physiother. Can.
316		Excluded	No alpha coefficient for internal consistency or intra-class correlation coefficient for inter-rater or test-retest/intra-rater reliability of the Mini-BESTest has been calculated.	2014	O'Hoski, Sachi; Winship, Bonnie; Herridge, Lauren; Agha, Taimoor; Brooks, Dina; Beauchamp, Marla K.; Sibley, Kathryn M.	Increasing the Clinical Utility of the BESTest, Mini-BESTest, and Brief-BESTest: Normative Values in Canadian Adults Who Are Healthy and Aged 50 Years or Older	Physical Therapy		0031-9023	10.2522/ptj.20130104	2014-03	334-342	3	94	PHYS THER
317		Excluded	No alpha coefficient for internal consistency or intra-class correlation coefficient for inter-rater or test-retest/intra-rater reliability of the Mini-BESTest has been calculated.	2015	Oliveira, T.D.P.; Miranda, C.S.; Gouvêa, J.X.M.D.; Perez, D.B.; Marques, A.P.; Piemonte, M.E.P.	Improvement of balance and gait in patients with stroke after training based on nintendo wii fit™ games: Randomized controlled trial	Physiotherapy (United Kingdom)		0031-9406	10.1016/j.physio.2015.03.2135	2015	eS1207	(Oliveira T.D.P.; Miranda C.S.; Gouvêa J.X.M.D.; Perez D.B.; Marques A.P.; Piemonte M.E.P.) University of Sao Paulo, Physical Therapy, Sao Paulo, Brazil	101	Physiotherapy
318		Excluded	No alpha coefficient for internal consistency or intra-class correlation coefficient for inter-rater or test-retest/intra-rater reliability of the Mini-BESTest has been calculated.	2023	Olsen, Sharon; Rashid, Usman; Allerby, Celia; Brown, Eliza; Leyser, Michaela; McDonnell, Gabrielle; Alder, Gemma; Barbado, David; Shaikh, Nusratnaaz; Lord, Sue; Niazi, Imran Khan; Taylor, Denise	Smartphone-based gait and balance accelerometry is sensitive to age and correlates with clinical and kinematic data	GAIT & POSTURE		0966-6362, 1879-2219	10.1016/j.gaitpost.2022.11.014	2023-02	57-64		100	Gait Posture
319		Excluded	No alpha coefficient for internal consistency or intra-class correlation coefficient for inter-rater or test-retest/intra-rater reliability of the Mini-BESTest has been calculated.	2012	Opheim, Arve; Jahnsen, Reidun; Olsson, Elisabeth; Stanghelle, Johan Kvalvik	Balance in Relation to Walking Deterioration in Adults With Spastic Bilateral Cerebral Palsy	PHYSICAL THERAPY		0031-9023, 1538-6724	10.2522/ptj.20100432	2012-02	279-288	2	92	Phys. Ther.
320		Excluded	Qualitative study	2004	Owen R; Hayett L; Roulstone S	Children's views of speech and language therapy in school: consulting children with communication difficulties	Child Language Teaching & Therapy		0265-6590	10.1191/0265659004ct263oa	2004-02	55-73	1	20	CHILD LANG TEACH THER
321	Included			2018	Oyama, Chisato; Otaka, Yohei; Onitsuka, Katsuya; Takagi, Hideyuki; Tan, Emiko; Otaka, Eri	Reliability and Validity of the Japanese Version of the Mini-balance Evaluation Systems Test in Patients with Subacute Stroke.	Progress in rehabilitation medicine		2432-1354	10.2490/prm.20180015	2018	20180015		3	Prog Rehabil Med
322	Included			2012	Padgett, Parminder K.; Jacobs, Jesse V.; Kasser, Susan L.	Is the BESTest at Its Best? A Suggested Brief Version Based on lnterrater Reliability, Validity, Internal Consistency, and Theoretical Construct	PHYSICAL THERAPY		0031-9023, 1538-6724	10.2522/ptj.20120056	2012-09	1197-1207	9	92	Phys. Therapy
323		Excluded	Review	2013	Padgett, Parminder K.; Kasser, Susan L.	Exercise for Managing the Symptoms of Multiple Sclerosis	Physical Therapy		0031-9023	10.2522/ptj.20120178	2013-06	723-728	6	93	PHYS THER
324		Excluded	No alpha coefficient for internal consistency or intra-class correlation coefficient for inter-rater or test-retest/intra-rater reliability of the Mini-BESTest has been calculated.	2022	Pai, Shreya Neetu Yogesh; Prabhu, Sukhada Sudhir	The Effects of Motion Sickness on Balance and Gait	Indian Journal of Physiotherapy & Occupational Therapy		0973-5674	10.37506/ijpot.v16i3.18406	2022-07	109-116	3	16	INDIAN J PHYSIOTHER OCCUP THER
325		Excluded	Review	2015	Paillard, Thierry; Noé, Frédéric	Techniques and Methods for Testing the Postural Function in Healthy and Pathological Subjects	BioMed Research International		2314-6133	10.1155/2015/891390	2015-11-12	1-15		2015	BIOMED RES INT
326		Excluded	No alpha coefficient for internal consistency or intra-class correlation coefficient for inter-rater or test-retest/intra-rater reliability of the Mini-BESTest has been calculated.	2021	Paixao, Catia; Rebelo, Patricia; Oliveira, Ana; Jacome, Cristina; Cruz, Joana; Martins, Vitoria; Simao, Paula; Marques, Alda	Responsiveness and Minimal Clinically Important Difference of the Brief-BESTest in People With COPD After Pulmonary Rehabilitation	PHYSICAL THERAPY		0031-9023, 1538-6724	10.1093/ptj/pzab209	2021-11		11	101	Phys. Therapy
327		Excluded	Conference Abstract	2012	Pang, M.Y.C.; Tsang, S.L.	Reliability and validity of mini balance evaluation systems test (mini-bestest) in evaluating balance performance among individuals with stroke	Cerebrovascular Diseases		1015-9770	10.1159/000339538	2012	848-849	(Pang M.Y.C.; Tsang S.L.) Hong Kong Polytechnic University, Kowloon, Hong Kong	33	Cerebrovasc. Dis.
328		Excluded	Systematic Review	2013	Pardasaney, Poonam K.; Slavin, Mary D.; Wagenaar, Robert C.; Latham, Nancy K.; Pengsheng Ni; Jette, Alan M.	Conceptual Limitations of Balance Measures for Community-Dwelling Older Adults	Physical Therapy		0031-9023	10.2522/ptj.20130028	2013-10	1351-1368	10	93	PHYS THER
329		Excluded	No alpha coefficient for internal consistency or intra-class correlation coefficient for inter-rater or test-retest/intra-rater reliability of the Mini-BESTest has been calculated.	2020	Park, Chanhee; Oh-Park, Mooyeon; Dohle, Carolin; Bialek, Amy; Friel, Kathleen; Edwards, Dylan; Krebs, Hermano Igo; You, Joshua (Sung) H.	Effects of innovative hip-knee-ankle interlimb coordinated robot training on ambulation, cardiopulmonary function, depression, and fall confidence in acute hemiplegia	NeuroRehabilitation		1053-8135	10.3233/NRE-203086	2020-04	577-587	4	46	NEUROREHABILITATION
330		Excluded	No alpha coefficient for internal consistency or intra-class correlation coefficient for inter-rater or test-retest/intra-rater reliability of the Mini-BESTest has been calculated.	2020	Park, Jaekwan K.; Deutz, Nicolaas E. P.; Cruthirds, Clayton L.; Kirschner, Sarah K.; Park, Hangue; Madigan, Michael L.; Engelen, Marielle P. K. J.	Risk Factors for Postural and Functional Balance Impairment in Patients with Chronic Obstructive Pulmonary Disease	JOURNAL OF CLINICAL MEDICINE		2077-0383	10.3390/jcm9020609	2020-02	609	2	9	J. Clin. Med.
331		Excluded	No alpha coefficient for internal consistency or intra-class correlation coefficient for inter-rater or test-retest/intra-rater reliability of the Mini-BESTest has been calculated.	2019	Patel, Kinjal; Murugan, Saravanan; Limbasiya, Rajiv D.	A Study on the Effects of Kinesio Taping on Planter Flexor Spasticity, Balance and Functionality in Chronic Stroke Condition	Indian Journal of Physiotherapy & Occupational Therapy		0973-5674	10.5958/0973-5674.2019.00133.3	2019-10	62-67	4	13	INDIAN J PHYSIOTHER OCCUP THER
332		Excluded	Case report	2022	Patel, Palak R.; Somma, Matthew	A 6-week Balance and Gait Training Program Using the AlterG for a Patient with Cervical Myelopathy After Spinal Decompression Surgery: A Case Report	Orthopaedic Physical Therapy Practice		1532-0871		2022-04	99-107	2	34	ORTHOP PHYS THER PRACT
333		Excluded	Review	2022	Patel, Riddhi Dipak; Mans, Keri Barksdale	Review: Effect of Supplemental Activities on Motor and Nonmotor Outcomes in the Parkinson's Population	American Journal of Dance Therapy		0146-3721	10.1007/s10465-022-09367-0	2022-12	210-240	2	44	AM J DANCE THER
334		Excluded	No alpha coefficient for internal consistency or intra-class correlation coefficient for inter-rater or test-retest/intra-rater reliability of the Mini-BESTest has been calculated.	2018	Patterson, Kara K.; Wong, Jennifer S.; Thi-Ut, Nguyen; Brooks, Dina	A dance program to improve gait and balance in individuals with chronic stroke: a feasibility study	TOPICS IN STROKE REHABILITATION		1074-9357, 1945-5119	10.1080/10749357.2018.1469714	2018	410-416	6	25	Top. Stroke Rehabil.
335		Excluded	Thesis	2020	Pennell, Adam	Multidimensional balance in youth with visual impairments					2020
336	Included			2019	Pereira Viveiro, Larissa Alamino; Vieira Gomes, Gisele Cristine; Ribeiro Bacha, Jessica Maria; Carvas Junior, Nelson; Kallas, Marina Esteves; Reis, Muriel; Jacob Filho, Wilson; Pompeu, Jose Eduardo	Reliability, Validity, and Ability to Identity Fall Status of the Berg Balance Scale, Balance Evaluation Systems Test (BESTest), Mini-BESTest, and Brief-BESTest in Older Adults Who Live in Nursing Homes	JOURNAL OF GERIATRIC PHYSICAL THERAPY		1539-8412, 2152-0895	10.1519/JPT.0000000000000215	2019-12	E45-E54	4	42	J. Geriatr. Phys. Ther.
337		Excluded	No alpha coefficient for internal consistency or intra-class correlation coefficient for inter-rater or test-retest/intra-rater reliability of the Mini-BESTest has been calculated.	2019	Pereira, Ana Carolina A. C.; Xavier, Rafaella F.; Lopes, Aline C.; da Silva, Cibele C. B. M.; Oliveira, Cristino C.; Fernandes, Frederico L. A.; Stelmach, Rafael; Carvalho, Celso R. F.	The Mini-Balance Evaluation System Test Can Predict Falls in Clinically Stable Outpatients With COPD A 12-MO PROSPECTIVE COHORT STUDY	JOURNAL OF CARDIOPULMONARY REHABILITATION AND PREVENTION		1932-7501, 1932-751X	10.1097/HCR.0000000000000427	2019-11	391-396	6	39	J. Cardiopulm. Rehabil. Prev.
338	Included			2022	Phyu, Sitt Nyein; Peungsuwan, Punnee; Puntumetakul, Rungthip; Chatchawan, Uraiwan	Reliability and Validity of Mini-Balance Evaluation System Test in Type 2 Diabetic Patients with Peripheral Neuropathy	INTERNATIONAL JOURNAL OF ENVIRONMENTAL RESEARCH AND PUBLIC HEALTH		1660-4601	10.3390/ijerph19116944	2022-06	6944	11	19	Int. J. Environ. Res. Public Health
339	Included			2022	Phyu SN, Wanpen S, Chatchawan U.	Responsiveness of the Mini-Balance Evaluation System Test in Type 2 Diabetic Patients with Peripheral Neuropathy	J Multidiscip Healthc				2024-01-01	3015-3028		15
340		Excluded	No alpha coefficient for internal consistency or intra-class correlation coefficient for inter-rater or test-retest/intra-rater reliability of the Mini-BESTest has been calculated.	2022	Pinvanichkul, Chanon; Siriphorn, Akkradate	Effect of Walking Training with Textured Insole Socks in Older Adults	Physical & Occupational Therapy in Geriatrics		0270-3181	10.1080/02703181.2021.1994097	2022-06	135-149	2	40	PHYS OCCUP THER GERIATR
341		Excluded	Systematic Review	2011	Pollock, C. L.; Eng, J. J.; Garland, S. J.	Clinical measurement of walking balance in people post stroke: a systematic review	CLINICAL REHABILITATION		0269-2155, 1477-0873	10.1177/0269215510397394	2011-08	693-708	8	25	Clin. Rehabil.
342	Included			2018	Potter, Kirsten; Anderberg, Lisa; Anderson, Diana; Bauer, Brooke; Beste, Megan; Navrat, Stephanie; Kohia, Mohamed	Reliability, validity, and responsiveness of the Balance Evaluation Systems Test (BESTest) in individuals with multiple sclerosis	PHYSIOTHERAPY		0031-9406, 1873-1465	10.1016/j.physio.2017.06.001	2018-03	142-148	1	104	Physiotherapy
343		Excluded	Guidelines	2014	Potter, Kirsten; Cohen, Evan T.; Allen, Diane D.; Bennett, Susan E.; Brandfass, Kathi G.; Widener, Gail L.; Yorke, Amy M.	Outcome Measures for Individuals With Multiple Sclerosis: Recommendations From the American Physical Therapy Association Neurology Section Task Force	Physical Therapy		0031-9023	10.2522/ptj.20130149	2014-05	593-608	5	94	PHYS THER
344		Excluded	No alpha coefficient for internal consistency or intra-class correlation coefficient for inter-rater or test-retest/intra-rater reliability of the Mini-BESTest has been calculated.	2021	Pourmahmoudian, Pedram; Noraste, Ali Asghar; Daneshmandi, Hasan; Atrkarroshan, Zahra	Psychometric Properties of a Modified Balance Evaluation Systems Test	EUROPEAN JOURNAL OF GERIATRICS AND GERONTOLOGY		2687-2625	10.4274/ejgg.galenos.2021.464	2021-12	156-170	3	3	Eur. J. Geriatr. Gerontol.
345		Excluded	No alpha coefficient for internal consistency or intra-class correlation coefficient for inter-rater or test-retest/intra-rater reliability of the Mini-BESTest has been calculated.	2022	Rattanakrong, Nida; Promma, Noppawan; Saraboon, Chanatsupang; Waongenngarm, Pooriput	Physical impairments, sensory disturbance, and functional ability in a cancer patient with and without chemotherapy-induced peripheral neuropathy symptoms	Supportive Care in Cancer		0941-4355	10.1007/s00520-022-06927-5	2022-06	5055-5062	6	30	SUPPORT CARE CANCER
346		Excluded	Case report	2022	Readinger, Janet; Eastlack, Marty; Von Nieda, Kristin; Kantak, Shailesh; Sawyer, Karen	Feasibility and longitudinal effects of repeated participation in an annual, brief and intense exercise program in individuals with Parkinson's disease: A case report	Physiotherapy Theory & Practice		0959-3985	10.1080/09593985.2021.1952667	2022-12-15	3194-3205	13	38	PHYSIOTHER THEORY PRACT
347		Excluded	No alpha coefficient for internal consistency or intra-class correlation coefficient for inter-rater or test-retest/intra-rater reliability of the Mini-BESTest has been calculated.	2023	Reguera-Garcia, Maria Mercedes; Fernandez-Baro, Eva; Diez-Vega, Ignacio; Varona-Echave, Irene; Seco-Calvo, Jesus	Explanatory Capacity of Postural Control and Physical Fitness in Cognitive Impairment and Support Needs among Individuals with Intellectual Disabilities-A Cross-Sectional Pilot Study	BRAIN SCIENCES		2076-3425	10.3390/brainsci13081213	2023-08	1213	8	13	Brain Sci.
348		Excluded	No alpha coefficient for internal consistency or intra-class correlation coefficient for inter-rater or test-retest/intra-rater reliability of the Mini-BESTest has been calculated.	2020	Ren, Peng; Huang, Sunpei; Feng, Yukun; Chen, Jinying; Wang, Qing; Guo, Yanbo; Yuan, Qi; Yao, Dezhong; Ma, Dan	Assessment of Balance Control Subsystems by Artificial Intelligence	IEEE TRANSACTIONS ON NEURAL SYSTEMS AND REHABILITATION ENGINEERING		1534-4320, 1558-0210	10.1109/TNSRE.2020.2966784	2020-03	658-668	3	28	IEEE Trans. Neural Syst. Rehabil. Eng.
349		Excluded	No alpha coefficient for internal consistency or intra-class correlation coefficient for inter-rater or test-retest/intra-rater reliability of the Mini-BESTest has been calculated.	2019	Renteria, Cristian; Berg, Katherine	Colombian Physiotherapists' Use of Functional Outcome Measures in Their Practice	Physiotherapy Canada		0300-0508	10.3138/ptc.2018-31	2019	239-249	3	71	PHYSIOTHER CAN
350		Excluded	No alpha coefficient for internal consistency or intra-class correlation coefficient for inter-rater or test-retest/intra-rater reliability of the Mini-BESTest has been calculated.	2020	Reynolds, Lori; Buchanan, Brandi L.; Alexander, Jeffrey L.; Bordenave, Elton	Effectiveness of a Matter of Balance Program Within an Assisted Living Community	Physical & Occupational Therapy in Geriatrics		0270-3181	10.1080/02703181.2019.1673526	2020-03	18-30	1	38	PHYS OCCUP THER GERIATR
351		Excluded	No alpha coefficient for internal consistency or intra-class correlation coefficient for inter-rater or test-retest/intra-rater reliability of the Mini-BESTest has been calculated.	2022	Richmond, Sutton B.; Peterson, Daniel S.; Fling, Brett W.	Bridging the callosal gap in gait: corpus callosum white matter integrity's role in lower limb coordination	Brain Imaging & Behavior		1931-7557	10.1007/s11682-021-00612-7	2022-08	1552-1562	4	16	BRAIN IMAGING BEHAV
352		Excluded	Systematic Review	2019	Ridao-Fernández, Carmen; Pinero-Pinto, Elena; Chamorro-Moriana, Gema	Observational Gait Assessment Scales in Patients with Walking Disorders: Systematic Review	BioMed Research International		2314-6133	10.1155/2019/2085039	2019-10-31	1-12			BIOMED RES INT
353		Excluded	No alpha coefficient for internal consistency or intra-class correlation coefficient for inter-rater or test-retest/intra-rater reliability of the Mini-BESTest has been calculated.	2019	Rinkel, Willem D.; van Nieuwkasteele, Shelly; Cabezas, Manuel Castro; van Neck, Johan W.; Birnie, Erwin; Coert, J. Henk	Balance, risk of falls, risk factors and fall-related costs in individuals with diabetes	DIABETES RESEARCH AND CLINICAL PRACTICE		0168-8227, 1872-8227	10.1016/j.diabres.2019.107930	2019-12	107930		158	Diabetes Res. Clin. Pract.
354		Excluded	No alpha coefficient for internal consistency or intra-class correlation coefficient for inter-rater or test-retest/intra-rater reliability of the Mini-BESTest has been calculated.	2015	Rios Romenets, Silvia; Anang, Julius; Fereshtehnejad, Seyed-Mohammad; Pelletier, Amelie; Postuma, Ronald	Tango for treatment of motor and non-motor manifestations in Parkinson's disease: a randomized control study	Complementary Therapies in Medicine		0965-2299	10.1016/j.ctim.2015.01.015	2015-04	175-184	2	23	COMPLEMENT THER MED
355		Excluded	No alpha coefficient for internal consistency or intra-class correlation coefficient for inter-rater or test-retest/intra-rater reliability of the Mini-BESTest has been calculated.	2015	Robinson, Barbara S.; Williamson, Elizabeth M.; Cook, Jeanne L.; Harrison, Kayla S.; Lord, Evan M.	Examination of the use of a dual-channel functional electrical stimulation system on gait, balance and balance confidence of an adult with spastic diplegic cerebral palsy	Physiotherapy Theory & Practice		0959-3985	10.3109/09593985.2014.982774	2015-03	214-220	3	31	PHYSIOTHER THEORY PRACT
356		Excluded	No alpha coefficient for internal consistency or intra-class correlation coefficient for inter-rater or test-retest/intra-rater reliability of the Mini-BESTest has been calculated.	2018	Robinson, Regan L.; Ng, Shamay S. M.	The Timed 180° Turn Test for Assessing People with Hemiplegia from Chronic Stroke	BIOMED RESEARCH INTERNATIONAL		2314-6133, 2314-6141	10.1155/2018/9629230	2018	9629230		2018	Biomed Res. Int.
357		Excluded	No alpha coefficient for internal consistency or intra-class correlation coefficient for inter-rater or test-retest/intra-rater reliability of the Mini-BESTest has been calculated.	2020	Rodrigues Lopes, Larissa Karlla; Scianni, Aline Alvim; Lima, Lidiane Oliveira; Lana, Raquel de Carvalho; Rodrigues-De-Paula, Fatima	The Mini-BESTest is an independent predictor of falls in Parkinson Disease	BRAZILIAN JOURNAL OF PHYSICAL THERAPY		1413-3555, 1809-9246	10.1016/j.bjpt.2019.07.006	2020-10	433-440	5	24	Braz. J. Phys. Ther.
358	Included			2014	Rodrigues, Leticia C.; Marques, Aline P.; Barros, Paula B.; Michaelsen, Stella M.	Reliability of the Balance Evaluation Systems Test (BESTest) and BESTest sections for adults with hemiparesis	BRAZILIAN JOURNAL OF PHYSICAL THERAPY		1413-3555, 1809-9246	10.1590/bjpt-rbf.2014.0033	2014-06	276-281	3	18	Braz. J. Phys. Ther.
359		Excluded	Case study	2021	Ross, Christy; Mahoney, Trevor	It's all About Function: Outcome Measurement When Dementia is in the Diagnosis	GeriNotes		2692-1588		2021-11	38-43	5	28	GERINOTES
360		Excluded	Conference Abstract	2015	Ross, E.; Coote, S.	Inter-rater reliability of mini-BESTest in ambulatory people with multiple sclerosis	MULTIPLE SCLEROSIS JOURNAL		1352-4585, 1477-0970		2015-04	529-529	4	21	Mult. Scler. J.
361	Included			2016	Ross, Elaine; Purtill, Helen; Coote, Susan	Inter-rater reliability of mini balance evaluation system test in ambulatory people with multiple sclerosis	International Journal Of Therapy & Rehabilitation		17411645		2016-12-02	583-589	12	23
362		Excluded	No alpha coefficient for internal consistency or intra-class correlation coefficient for inter-rater or test-retest/intra-rater reliability of the Mini-BESTest has been calculated.	2016	Ross, Elaine; Purtill, Helen; Uszynski, Marcin; Hayes, Sara; Casey, Blathin; Browne, Catherine; Coote, Susan	Cohort Study Comparing the Berg Balance Scale and the Mini-BESTest in People Who Have Multiple Sclerosis and Are Ambulatory	PHYSICAL THERAPY		0031-9023, 1538-6724	10.2522/ptj.20150416	2016-09	1448-1455	9	96	Phys. Therapy
363		Excluded	No alpha coefficient for internal consistency or intra-class correlation coefficient for inter-rater or test-retest/intra-rater reliability of the Mini-BESTest has been calculated.	2019	Rowlett, Carrie A.	For Good Measure: A Physical Therapist's Journey to Mobile Application Creator	GeriNotes		2692-1588		2019-11	31-35	5	26	GERINOTES
364	Included			2021	Roy, Audrey; Higgins, Johanne; Nadeau, Sylvie	Reliability and minimal detectable change of the mini-BESTest in adults with spinal cord injury in a rehabilitation setting	PHYSIOTHERAPY THEORY AND PRACTICE		0959-3985, 1532-5040	10.1080/09593985.2019.1622161	2021-01-02	126-134	1	37	Physiother. Theory Pract.
365		Excluded	No alpha coefficient for internal consistency or intra-class correlation coefficient for inter-rater or test-retest/intra-rater reliability of the Mini-BESTest has been calculated.	2020	Rudolf, Marko; Vidmar, Gaj; Goljar, Nika	A comparison of three balance-assessment scales for patients after stroke with various levels of balance disorder	INTERNATIONAL JOURNAL OF REHABILITATION RESEARCH		0342-5282, 1473-5660	10.1097/MRR.0000000000000431	2020-12	337-341	4	43	Int. J. Rehabil. Res.
366		Excluded	No alpha coefficient for internal consistency or intra-class correlation coefficient for inter-rater or test-retest/intra-rater reliability of the Mini-BESTest has been calculated.	2020	Rugelj, Darja; Vidovič, Marko; Vauhnik, Renata	Sensory Sub- and Suprathreshold TENS Exhibit No Immediate Effect on Postural Steadiness in Older Adults with No Balance Impairments	BioMed Research International		2314-6133	10.1155/2020/2451291	2020-02-28	1-9			BIOMED RES INT
367		Excluded	No alpha coefficient for internal consistency or intra-class correlation coefficient for inter-rater or test-retest/intra-rater reliability of the Mini-BESTest has been calculated.	2022	Sa, Rafael de Almeida; Ferreira, Arthur de Sa; Lemos, Thiago; de Oliveira, Laura Alice Santos	Correlation Analysis of Lower-Limb Muscle Function With Clinical Status, Balance Tests, and Quality of Life in People With Parkinson Disease	TOPICS IN GERIATRIC REHABILITATION		0882-7524, 1550-2414	10.1097/TGR.0000000000000343	2022-03	56-64	1	38	Top. Geriatr. Rehabil.
368		Excluded	Case report	2021	Sabziparvar, Mahsa; Naghdi, Soofia; Ansari, Noureddin Nakhostin; Fateh, Hamid R.; Nakhostin-Ansari, Amin	Local plantar vibration for the treatment of diabetic neuropathy: a case report	JOURNAL OF DIABETES AND METABOLIC DISORDERS		2251-6581	10.1007/s40200-021-00860-w	2021-12	2115-2119	2	20	J. Diabetes Metab. Disord.
369		Excluded	No alpha coefficient for internal consistency or intra-class correlation coefficient for inter-rater or test-retest/intra-rater reliability of the Mini-BESTest has been calculated.	2019	Sahin, Ilknur Ezgi; Guclu-Gunduz, Arzu; Yazici, Gokhan; Ozkul, Cagla; Volkan-Yazici, Melek; Nazliel, Bijen; Tekindal, Mustafa Agah	The sensitivity and specificity of the balance evaluation systems test-BESTest in determining risk of fall in stroke patients	NeuroRehabilitation		1053-8135	10.3233/NRE-182558	2019	67-77	1	44	NeuroRehabilitation
370		Excluded	No alpha coefficient for internal consistency or intra-class correlation coefficient for inter-rater or test-retest/intra-rater reliability of the Mini-BESTest has been calculated.	2013	Said, Catherine M.; Galea, Mary P.; Lythgo, Noel	People With Stroke Who Fail an Obstacle Crossing Task Have a Higher Incidence of Falls and Utilize Different Gait Patterns Compared With People Who Pass the Task	Physical Therapy		0031-9023	10.2522/ptj.20120200	2013-03	333-345	3	93	PHYS THER
371		Excluded	No alpha coefficient for internal consistency or intra-class correlation coefficient for inter-rater or test-retest/intra-rater reliability of the Mini-BESTest has been calculated.	2023	Sajedifar, Mahdieh; Fakhari, Zahra; Naghdi, Soofia; Ansari, Noureddin Nakhostin; Honarpisheh, Roshanak; Nakhostin-Ansari, Amin	Comparison of the immediate effects of plantar vibration of both feet with the plantar vibration of the affected foot on balance in patients with stroke: Preliminary findings	JOURNAL OF BODYWORK AND MOVEMENT THERAPIES		1360-8592, 1532-9283	10.1016/j.jbmt.2023.06.001	2023-10	45-49		36	J. Bodyw. Mov. Ther.
372		Excluded	Study protocol	2019	Salbach, Nancy M.; Barclay, Ruth; Webber, Sandra C.; Jones, C. A.; Mayo, Nancy E.; Lix, Lisa M.; Ripat, Jacquie; Grant, Theresa; van Ineveld, Cornelia; Chilibeck, Philip D.	A theory-based, task-oriented, outdoor walking programme for older adults with difficulty walking outdoors: protocol for the Getting Older Adults Outdoors (GO-OUT) randomised controlled trial	BMJ OPEN		2044-6055	10.1136/bmjopen-2019-029393	2019-06	e029393	4	9	BMJ Open
373		Excluded	No alpha coefficient for internal consistency or intra-class correlation coefficient for inter-rater or test-retest/intra-rater reliability of the Mini-BESTest has been calculated.	2019	Saleem, Sana; Arora, Bharti; Chauhan, Priya	Comparative Study to Evaluate the Effectiveness of Vestibular Rehabilitation Therapy versus Dual Task Training on Balance and Gait in Posterior Cerebral Artery (PCA) Stroke	JOURNAL OF CLINICAL AND DIAGNOSTIC RESEARCH		2249-782X, 0973-709X	10.7860/JCDR/2019/41828.13309	2019-11	YC10-YC17	11	13	J. Clin. Diagn. Res.
374		Excluded	Systematic Review	2014	Sánchez-Muñoz, P.; López-Pina, J.A.	Systematic review of psychometric properties of the Parkinson's disease evaluation scales: Risk of falls, freezings of gait and other gait disorders and postural control	Fisioterapia		02115638 (ISSN)	10.1016/j.ft.2013.11.003	2014	288-297	6	36	Fisioterapia
375		Excluded	No alpha coefficient for internal consistency or intra-class correlation coefficient for inter-rater or test-retest/intra-rater reliability of the Mini-BESTest has been calculated.	2023	Santos, G.V.; d'Alencar, M.S.; Helene, A.F.; Roque, A.C.; Miranda, J.G.V.; Piemonte, M.E.P.	A non-expensive bidimensional kinematic balance assessment can detect early postural instability in people with Parkinson&#x2019;s disease	Frontiers in Neurology		16642295 (ISSN)	10.3389/fneur.2023.1243445	2023			14	Front. Neurol.
376		Excluded	No alpha coefficient for internal consistency or intra-class correlation coefficient for inter-rater or test-retest/intra-rater reliability of the Mini-BESTest has been calculated.	2016	Saso, Adam; Moe-Nilssen, Rolf; Gunnes, Mari; Askim, Torunn	Responsiveness of the Berg Balance Scale in patients early after stroke	Physiotherapy Theory & Practice		0959-3985	10.3109/09593985.2016.1138347	2016-05	251-261	4	32	PHYSIOTHER THEORY PRACT
377		Excluded	No alpha coefficient for internal consistency or intra-class correlation coefficient for inter-rater or test-retest/intra-rater reliability of the Mini-BESTest has been calculated.	2024	Sato, Kazunori; Yamazaki, Yuta; Kameyama, Yoshihiro; Watanabe, Koji; Kitahara, Eriko; Haruyama, Koshiro; Takahashi, Yoko; Fujino, Yuji; Yamaguchi, Tomofumi; Matsuda, Tadamitsu; Makabe, Hitoshi; Isayama, Reina; Murakami, Yuhei; Tani, Mami; Honaga, Kaoru; Hatori, Kozo; Oji, Yutaka; Tomizawa, Yuji; Hatano, Taku; Hattori, Nobutaka; Fujiwara, Toshiyuki	Factor analysis for construct validity of a trunk impairment scale in Parkinson's disease: a cross-sectional study	FRONTIERS IN NEUROLOGY		1664-2295	10.3389/fneur.2023.1303215	2024-01-03	1303215		14	Front. Neurol.
378		Excluded	No alpha coefficient for internal consistency or intra-class correlation coefficient for inter-rater or test-retest/intra-rater reliability of the Mini-BESTest has been calculated.	2011	Scanaill, Cliodhna Ni; Garattini, Chiara; Greene, Barry R.; McGrath, Michael J.	Technology Innovation Enabling Falls Risk Assessment in a Community Setting	Ageing International		0163-5158	10.1007/s12126-010-9087-7	2011-06	217-231	2	36	AGEING INT
379	Included			2015	Schlenstedt, Christian; Brombacher, Stephanie; Hartwigsen, Gesa; Weisser, Burkhard; Moeller, Bettina; Deuschl, Guenther	Comparing the Fullerton Advanced Balance Scale With the Mini-BESTest and Berg Balance Scale to Assess Postural Control in Patients With Parkinson Disease	ARCHIVES OF PHYSICAL MEDICINE AND REHABILITATION		0003-9993, 1532-821X	10.1016/j.apmr.2014.09.002	2015-02	218-225	2	96	Arch. Phys. Med. Rehabil.
380		Excluded	No alpha coefficient for internal consistency or intra-class correlation coefficient for inter-rater or test-retest/intra-rater reliability of the Mini-BESTest has been calculated.	2016	Schlenstedt, Christian; Brombacher, Stephanie; Hartwigsen, Gesa; Weisser, Burkhard; Moeller, Bettina; Deuschl, Guenther	Comparison of the Fullerton Advanced Balance Scale, Mini-BESTest, and Berg Balance Scale to Predict Falls in Parkinson Disease	PHYSICAL THERAPY		0031-9023, 1538-6724	10.2522/ptj.20150249	2016-04	494-501	4	96	Phys. Ther.
381		Excluded	No alpha coefficient for internal consistency or intra-class correlation coefficient for inter-rater or test-retest/intra-rater reliability of the Mini-BESTest has been calculated.	2016	Schow, Trine; Harris, Paul; Teasdale, Thomas William; Rasmussen, Morten Arendt	Evaluation of a four month rehabilitation program for stroke patients with balance problems and binocular visual dysfunction	NeuroRehabilitation		1053-8135	10.3233/NRE-161324	2016-05	331-341	4	38	NEUROREHABILITATION
382		Excluded	Review	2022	Sedaghati, P.; Asgharzadeh, G.; Zarei, H.	Functional Balance Tests for Patients with Multiple Sclerosis: A Review Study	Caspian Journal of Neurological Sciences		23834307 (ISSN)	10.32598/CJNS.8.30.7	2022	178-187	3	8	Casp. J. Neurol. Sci.
383		Excluded	No alpha coefficient for internal consistency or intra-class correlation coefficient for inter-rater or test-retest/intra-rater reliability of the Mini-BESTest has been calculated.	2022	Severijns, Pieter; Overbergh, Thomas; Ackermans, Thijs; Beaucage-Gauvreau, Erica; Brumagne, Simon; Desloovere, Kaat; Scheys, Lennart; Moke, Lieven	The Function Assessment Scale for Spinal Deformity Validity and Reliability of a New Clinical Scale	SPINE		0362-2436, 1528-1159	10.1097/BRS.0000000000004266	2022-01-15	E64-E72	2	47	SPINE
384	Included			2019	Severijns, Pieter; Overbergh, Thomas; Scheys, Lennart; Moke, Lieven; Desloovere, Kaat	Reliability of the balance evaluation systems test and trunk control measurement scale in adult spinal deformity	PLoS ONE		1932-6203	10.1371/journal.pone.0221489	2019-08-26	e0221489	8	14	PLoS One
385		Excluded	No alpha coefficient for internal consistency or intra-class correlation coefficient for inter-rater or test-retest/intra-rater reliability of the Mini-BESTest has been calculated.	2017	Shah, Garima; Oates, Alison R.; Arora, Tarun; Lanovaz, Joel L.; Musselman, Kristin E.	Measuring balance confidence after spinal cord injury: the reliability and validity of the Activities-specific Balance Confidence Scale	JOURNAL OF SPINAL CORD MEDICINE		1079-0268, 2045-7723	10.1080/10790268.2017.1369212	2017	768-776	6	40	J. Spinal Cord. Med.
386		Excluded	No published in English or Spanish	2011	Shinohara, T.; Miyata, K.; Otani, T.; Okamura, Y.; Koizumi, M.; Sasaki, Y.; Usuda, S.	Reliability and validity of the balance evaluation systems test (BESTest)	Rigakuryoho Kagaku		13411667 (ISSN)	10.1589/rika.26.381	2011	381-385	3	26	Rigakuryoho Kagaku
387		Excluded	No alpha coefficient for internal consistency or intra-class correlation coefficient for inter-rater or test-retest/intra-rater reliability of the Mini-BESTest has been calculated.	2022	Shinohara, Tomoyuki; Saida, Kosuke; Miyata, Kazuhiro	Ability of the Brief-Balance Evaluation Systems Test to evaluate balance deficits in community-dwelling older adults: a cross-sectional study					2022-10	1381-1388
388		Excluded	No alpha coefficient for internal consistency or intra-class correlation coefficient for inter-rater or test-retest/intra-rater reliability of the Mini-BESTest has been calculated.	2022	Shinohara, Tomoyuki; Saida, Kosuke; Miyata, Kazuhiro; Usuda, Shigeru	Sections of the Brief-Balance Evaluation Systems Test Relevant for Discriminating Fast Versus Slow Walking Speeds in Community-Dwelling Older Women	JOURNAL OF GERIATRIC PHYSICAL THERAPY		1539-8412, 2152-0895	10.1519/JPT.0000000000000280	2022-03	E1-E7	1	45	J. Geriatr. Phys. Ther.
389		Excluded	No alpha coefficient for internal consistency or intra-class correlation coefficient for inter-rater or test-retest/intra-rater reliability of the Mini-BESTest has been calculated.	2022	Shinohara, Tomoyuki; Saida, Kosuke; Tanaka, Shigeya; Miyata, Kazuhiro; Yamagami, Tetsuya	Effects of assessment-oriented group action supported by a health professional on the physical function in community-dwelling older adults: a feasibility study	PHYSIOTHERAPY THEORY AND PRACTICE		0959-3985, 1532-5040	10.1080/09593985.2021.1934927	2022-11-18	2495-2504	13	38	Physiother. Theory Pract.
390		Excluded	Scoping Review	2015	Sibley, Kathryn M.; Beauchamp, Marla K.; Van Ooteghem, Karen; Straus, Sharon E.; Jaglal, Susan B.	Using the Systems Framework for Postural Control to Analyze the Components of Balance Evaluated in Standardized Balance Measures: A Scoping Review	ARCHIVES OF PHYSICAL MEDICINE AND REHABILITATION		0003-9993, 1532-821X	10.1016/j.apmr.2014.06.021	2015-01	122-132	1	96	Arch. Phys. Med. Rehabil.
391		Excluded	No alpha coefficient for internal consistency or intra-class correlation coefficient for inter-rater or test-retest/intra-rater reliability of the Mini-BESTest has been calculated.	2016	Sibley, Kathryn M.; Brooks, Dina; Gardner, Paula; Janaudis-Ferreira, Tania; McGlynn, Mandy; O’Hoski, Sachi; McEwen, Sara; Salbach, Nancy M.; Shaffer, Jennifer; Shing, Paula; Straus, Sharon E.; Jaglal, Susan B.	Development of a Theory-Based Intervention to Increase Clinical Measurement of Reactive Balance in Adults at Risk of Falls	Journal of Neurologic Physical Therapy		1557-0576	10.1097/NPT.0000000000000121	2016-04	100-106	2	40	J NEUROL PHYS THER
392		Excluded	Consensus-based recommendations	2015	Sibley, Kathryn M.; Howe, Tracey; Lamb, Sarah E.; Lord, Stephen R.; Maki, Brian E.; Rose, Debra J.; Scott, Vicky; Stathokostas, Liza; Straus, Sharon E.; Jaglal, Susan B.	Recommendations for a Core Outcome Set for Measuring Standing Balance in Adult Populations: A Consensus-Based Approach	PLoS ONE		1932-6203	10.1371/journal.pone.0120568	2015-03-13	e0120568	3	10	PLoS One
393		Excluded	Case Report	2015	Sibley, Kathryn M.; Salbach, Nancy M.	Knowledge Translation and Implementation Special Series. Applying Knowledge Translation Theory to Physical Therapy Research and Practice in Balance and Gait Assessment: Case Report	Physical Therapy		0031-9023	10.2522/ptj.20130486	2015-04	579-587	4	95	PHYS THER
394		Excluded	Case Report	2015	Sibley, Kathryn M.; Salbach, Nancy M.	Knowledge Translation and Implementation Special Series. Applying Knowledge Translation Theory to Physical Therapy Research and Practice in Balance and Gait Assessment: Case Report	Physical Therapy		0031-9023	10.2522/ptj.201	2015-04	579-587	4	95	PHYS THER
395		Excluded	No alpha coefficient for internal consistency or intra-class correlation coefficient for inter-rater or test-retest/intra-rater reliability of the Mini-BESTest has been calculated.	2023	Silva-Batista, Carla; Wilhelm, Jennifer L.; Scanlan, Kathleen T.; Stojak, Margaret; Carlson-Kuhta, Patricia; Chen, Siting; Liu, William; de la Huerta, Tomas Nicolas Garcia; Horak, Fay B.; Mancini, Martina; King, Laurie A.	Balance telerehabilitation and wearable technology for people with Parkinson's disease (TelePD trial)	BMC NEUROLOGY		1471-2377	10.1186/s12883-023-03403-3	2023-10-13	368	1	23	BMC Neurol.
396		Excluded	No alpha coefficient for internal consistency or intra-class correlation coefficient for inter-rater or test-retest/intra-rater reliability of the Mini-BESTest has been calculated.	2019	Sim, Yon Ju; Kim, Gyoung Mo; Yi, Chung Hwi	The reliability and validity of the Korean version of the Fullerton Advanced Balance scale in children with cerebral palsy					2019-11	1087-1093
397		Excluded	No alpha coefficient for internal consistency or intra-class correlation coefficient for inter-rater or test-retest/intra-rater reliability of the Mini-BESTest has been calculated.	2022	Sinaei, Ehsan; Rose, Debra J.; Javadpour, Samira; Yoosefinejad, Amin Kordi	Reliability and Fall-Risk Predictability of the Short Form of the Fullerton Advanced Balance Scale in Iranian Older Adults	JOURNAL OF AGING AND PHYSICAL ACTIVITY		1063-8652, 1543-267X	10.1123/japa.2021-0137	2022-08	590-597	4	30	J. Aging Phys. Act.
398		Excluded	No alpha coefficient for internal consistency or intra-class correlation coefficient for inter-rater or test-retest/intra-rater reliability of the Mini-BESTest has been calculated.	2020	Singh, Meenakshi; Sarkar, Aparna; Kataria, Chitra	Development and validation of the Standing Balance Assessment for Individuals with Spinal Cord Injury (SBASCI) - A new outcome measure	NeuroRehabilitation		1053-8135	10.3233/NRE-203148	2020-06	161-169	2	47	NEUROREHABILITATION
399		Excluded	No alpha coefficient for internal consistency or intra-class correlation coefficient for inter-rater or test-retest/intra-rater reliability of the Mini-BESTest has been calculated.	2022	Slater, Lindsay V.; Gebska, Aleksandra; McCartney, Kiersten; Rafferty, Miriam R.	Designing a screening battery for exercisers with Parkinson’s disease	Disability and Rehabilitation: An International, Multidisciplinary Journal		0963-8288	10.1080/09638288.2021.1883748	2022-07	4111-4117	15	44	Disability and Rehabilitation: An International, Multidisciplinary Journal
400		Excluded	No alpha coefficient for internal consistency or intra-class correlation coefficient for inter-rater or test-retest/intra-rater reliability of the Mini-BESTest has been calculated.	2016	Smith, Beth A.; Carlson‐Kuhta, Patricia; Horak, Fay B.	Consistency in Administration and Response for the Backward Push and Release Test: A Clinical Assessment of Postural Responses	Physiotherapy Research International		1358-2267	10.1002/pri.1615	2016-03	36-46	1	21	PHYSIOTHER RES INT
401		Excluded	Study protocol	2021	Soh, Shawn Leng-Hsien; Lane, Judith; Gleeson, Nigel; Xu, Tianma; Rahman, Fahria Bte Abdul; Yeh, Ting-Ting; Soon, Benjamin; Tan, Chee-Wee	Validation of a new patient-reported outcome measure of balance recovery confidence (BRC) for community-dwelling older adults: a study protocol	PHYSICAL THERAPY REVIEWS		1083-3196, 1743-288X	10.1080/10833196.2021.1938867	2021-10-22	457-466	6	26	Phys. Ther. Rev.
402		Excluded	No alpha coefficient for internal consistency or intra-class correlation coefficient for inter-rater or test-retest/intra-rater reliability of the Mini-BESTest has been calculated.	2022	Soh, Shawn Leng-Hsien; Tan, Chee-Wee; Xu, Tianma; Yeh, Ting-Ting; Rahman, Fahria Bte Abdul; Soon, Benjamin; Gleeson, Nigel; Lane, Judith	The Balance Recovery Confidence (BRC) Scale	PHYSIOTHERAPY THEORY AND PRACTICE		0959-3985, 1532-5040	10.1080/09593985.2022.2135420	2022-10-21				Physiother. Theory Pract.
403		Excluded	No alpha coefficient for internal consistency or intra-class correlation coefficient for inter-rater or test-retest/intra-rater reliability of the Mini-BESTest has been calculated.	2023	Sondergaard, Kasper; Curtis, Derek John; Caye-Thomasen, Per; Juhl, Carsten Bogh	The reliability and agreement of scores in a novel balance measure for older adults: Specific Training According to BaLance Evaluation (STABLE)	DISABILITY AND REHABILITATION		0963-8288, 1464-5165	10.1080/09638288.2022.2130446	2023-10-09	3582-3594	21	45	Disabil. Rehabil.
404		Excluded	Systematic Review	2019	Soubra, Racha; Chkeir, Aly; Novella, Jean-Luc	A Systematic Review of Thirty-One Assessment Tests to Evaluate Mobility in Older Adults	BioMed Research International		2314-6133	10.1155/2019/1354362	2019-06-20	1-17			BIOMED RES INT
405		Excluded	No alpha coefficient for internal consistency or intra-class correlation coefficient for inter-rater or test-retest/intra-rater reliability of the Mini-BESTest has been calculated.	2018	Spagnuolo, Gessyca; Faria, Christina D.C.M.; da Silva, Bruna Adriana; Ovando, Angélica Cristiane; Gomes-Osman, Joyce; Swarowsky, Alessandra	Are functional mobility tests responsive to group physical therapy intervention in individuals with Parkinson’s disease?	NeuroRehabilitation		1053-8135	10.3233/NRE-172379	2018-04	465-472	4	42	NEUROREHABILITATION
406		Excluded	No alpha coefficient for internal consistency or intra-class correlation coefficient for inter-rater or test-retest/intra-rater reliability of the Mini-BESTest has been calculated.	2022	Stone, W. J.; Buoncristiani, N. A.; Malone, G. T.	Keep it simple: comparing functional assessments in individuals with Down syndrome	Journal of Intellectual Disability Research		0964-2633	10.1111/jir.12980	2022-11	893-899	11	66	J INTELLECT DISABIL RES
407		Excluded	No alpha coefficient for internal consistency or intra-class correlation coefficient for inter-rater or test-retest/intra-rater reliability of the Mini-BESTest has been calculated.	2021	Strand, Keri L.; Cherup, Nicholas P.; Totillo, Matthew C.; Castillo, Diana C.; Gabor, Noah J.; Signorile, Joseph F.	Periodized Resistance Training With and Without Functional Training Improves Functional Capacity, Balance, and Strength in Parkinson's Disease	JOURNAL OF STRENGTH AND CONDITIONING RESEARCH		1064-8011, 1533-4287	10.1519/JSC.0000000000004025	2021-06	1611-1619	6	35	J. Strength Cond. Res.
408		Excluded	Systematic Review	2021	Strini, Veronica; Schiavolin, Roberta; Prendin, Angela	Fall Risk Assessment Scales: A Systematic Literature Review	Nursing Reports		2039-439X	10.3390/nursrep11020041	2021-06	430-443	2	11	NURS REP
409		Excluded	Consensus-based recommendations	2013	Sullivan, Jane E.; Crowner, Beth E.; Kluding, Patricia M.; Nichols, Diane; Rose, Dorian K.; Yoshida, Rie; Pinto Zipp, Genevieve	Outcome Measures for Individuals With Stroke: Process and Recommendations From the American Physical Therapy Association Neurology Section Task Force	Physical Therapy		0031-9023	10.2522/ptj.20120492	2013-10	1383-1396	10	93	PHYS THER
410		Excluded	No alpha coefficient for internal consistency or intra-class correlation coefficient for inter-rater or test-retest/intra-rater reliability of the Mini-BESTest has been calculated.	2024	Tamura, Shuntaro; Kobayashi, Sota; Takeda, Ren; Kaizu, Yoichi; Iwamura, Taiki; Saito, Shota; Iwamoto, Hiroki; Miyata, Kazuhiro	Clinical prediction rules for multi surfaces walking independence using the Berg Balance Scale or Mini-Balance Evaluation Systems Test in persons with stroke	Topics in Stroke Rehabilitation		1074-9357	10.1080/10749357.2023.2238437	2024-03	135-144	2	31	TOP STROKE REHABIL
411		Excluded	No alpha coefficient for internal consistency or intra-class correlation coefficient for inter-rater or test-retest/intra-rater reliability of the Mini-BESTest has been calculated.	2022	Tamura, Shuntaro; Miyata, Kazuhiro; Kobayashi, Sota; Takeda, Ren; Iwamoto, Hiroaki	The minimal clinically important difference in Berg Balance Scale scores among patients with early subacute stroke: a multicenter, retrospective, observational study	TOPICS IN STROKE REHABILITATION		1074-9357, 1945-5119	10.1080/10749357.2021.1943800	2022-08-18	423-429	6	29	Top. Stroke Rehabil.
412		Excluded	No alpha coefficient for internal consistency or intra-class correlation coefficient for inter-rater or test-retest/intra-rater reliability of the Mini-BESTest has been calculated.	2020	Tashiro, Hideyuki; Isho, Takuya; Takeda, Takanori; Nakamura, Takahito; Kozuka, Naoki; Hoshi, Fumihiko	Utility of Dynamic Balance Measurements in Discriminating Community Ambulation Levels Among Individuals with Stroke: A Cross-sectional Study	JOURNAL OF STROKE & CEREBROVASCULAR DISEASES		1052-3057, 1532-8511	10.1016/j.jstrokecerebrovasdis.2019.104603	2020-04	104603	4	29	J. Stroke Cerebrovasc. Dis.
413		Excluded	No alpha coefficient for internal consistency or intra-class correlation coefficient for inter-rater or test-retest/intra-rater reliability of the Mini-BESTest has been calculated.	2019	Tefertiller, Candace; Hays, Kaitlin; Natale, Audrey; O'Dell, Denise; Ketchum, Jessica; Sevigny, Mitch; Eagye, C. B.; Philippus, Angela; Harrison-Felix, Cynthia	Results From a Randomized Controlled Trial to Address Balance Deficits After Traumatic Brain Injury	ARCHIVES OF PHYSICAL MEDICINE AND REHABILITATION		0003-9993, 1532-821X	10.1016/j.apmr.2019.03.015	2019-08	1409-1416	8	100	Arch. Phys. Med. Rehabil.
414		Excluded	No alpha coefficient for internal consistency or intra-class correlation coefficient for inter-rater or test-retest/intra-rater reliability of the Mini-BESTest has been calculated.	2020	Terra, Marcelle Brandão; Da Silva, Rubens A.; Bueno, Maria E. B.; Ferraz, Henrique Ballalai; Smaili, Suhaila M.	Center of pressure-based balance evaluation in individuals with Parkinson's disease: a reliability study					2020-07	826-833
415		Excluded	No alpha coefficient for internal consistency or intra-class correlation coefficient for inter-rater or test-retest/intra-rater reliability of the Mini-BESTest has been calculated.	2018	Thorberg, Maria; Ståhle, Agneta; Halvarsson, Alexandra	An analysis of the ability to take a rapid step forward, concerns about falling and balance in a group of older people with osteoporosis - a cross sectional study	European Journal of Physiotherapy		2167-9169	10.1080/21679169.2017.1374452	2018-06	74-78	2	20	EUR J PHYSIOTHER
416		Excluded	No alpha coefficient for internal consistency or intra-class correlation coefficient for inter-rater or test-retest/intra-rater reliability of the Mini-BESTest has been calculated.	2018	Thornes, E.; Robinson, H.S.; Vøllestad, N.Kø.	Dynamic balance in patients with degenerative lumbar spinal stenosis; A cross-sectional study	BMC Musculoskeletal Disorders		14712474 (ISSN)	10.1186/s12891-018-2111-x	2018		1	19	BMC Musculoskelet. Disord.
417		Excluded	No alpha coefficient for internal consistency or intra-class correlation coefficient for inter-rater or test-retest/intra-rater reliability of the Mini-BESTest has been calculated.	2021	Tomoyuki Shinohara; Kosuke Saida; Kazuhiro Miyata; Shigeru Usuda	The balance function is associated with frailty in community-dwelling older women	International Journal of Rehabilitation Research		3425282	10.1097/MRR.0000000000000453	2021-03	51-56	1	44
418		Excluded	No alpha coefficient for internal consistency or intra-class correlation coefficient for inter-rater or test-retest/intra-rater reliability of the Mini-BESTest has been calculated.	2018	Torres-Narvaez, Martha R.; Luna-Corrales, Gloria A.; Camila Rangel-Pineros, M.; Pardo-Oviedo, Juan M.; Alvarado-Quintero, Hernando	Transcultural adaptation to the Spanish language of the Balance Evaluation Systems Test (BESTest) in older adults	REVISTA DE NEUROLOGIA		0210-0010, 1576-6578	10.33588/rn.6710.2018120	2018-11-16	373-381	10	67	Rev. Neurologia
419		Excluded	No alpha coefficient for internal consistency or intra-class correlation coefficient for inter-rater or test-retest/intra-rater reliability of the Mini-BESTest has been calculated.	2022	Torriani‐Pasin, Camila; Domingues, Vitoria Leite; de Freitas, Tatiana Beline; Silva, Thaina Alves da; Caldeira, Marcelo Figueiredo; Júnior, Ricardo Pereira Alcantaro; Lara, Audrea Regina Ferro; Antonio, Beatriz de Araujo; Palma, Gisele Carla dos Santos; Makhoul, Marina Portugal; Mochizuki, Luis	Adherence rate, barriers to attend, safety and overall experience of a physical exercise program via telemonitoring during COVID‐19 pandemic for individuals with Parkinson's disease: A feasibility study	Physiotherapy Research International		1358-2267	10.1002/pri.1959	2022-10	1-12	4	27	PHYSIOTHER RES INT
420		Excluded	No alpha coefficient for internal consistency or intra-class correlation coefficient for inter-rater or test-retest/intra-rater reliability of the Mini-BESTest has been calculated.	2021	Tough, Daniel; Dunning, Joel; Robinson, Jonathan; Dixon, John; Ferguson, Jonathan; Paul, Ian; Harrison, Samantha L.	Investigating balance, gait, and physical function in people who have undergone thoracic surgery for a diagnosis of lung cancer: A mixed-methods study	CHRONIC RESPIRATORY DISEASE		1479-9723, 1479-9731	10.1177/14799731211052299	2021-10-15	1.47997e+16		18	Chronic Respir. Dis.
421	Included			2013	Tsang, Charlotte S. L.; Liao, Lin-Rong; Chung, Raymond C. K.; Pang, Marco Y. C.	Psychometric Properties of the Mini-Balance Evaluation Systems Test (Mini-BESTest) in Community-Dwelling Individuals With Chronic Stroke	PHYSICAL THERAPY		0031-9023, 1538-6724	10.2522/ptj.20120454	2013-08	1102-1115	8	93	Phys. Ther.
422		Excluded	No alpha coefficient for internal consistency or intra-class correlation coefficient for inter-rater or test-retest/intra-rater reliability of the Mini-BESTest has been calculated.	2021	Tueth, Lauren Elizabeth; Earhart, Gammon M.; Rawson, Kerri Sharp	Association between falls in Alzheimer disease and scores on the Balance Evaluation Systems Test (BESTest) and MiniBESTest	SOMATOSENSORY AND MOTOR RESEARCH		0899-0220, 1369-1651	10.1080/08990220.2021.1959309	2021-07-03	248-252	3	38	Somatosens. Mot. Res.
423		Excluded	No alpha coefficient for internal consistency or intra-class correlation coefficient for inter-rater or test-retest/intra-rater reliability of the Mini-BESTest has been calculated.	2021	Ulivi, Michele; Orlandini, Luca; Vitale, Jacopo A; Meroni, Valentina; Prandoni, Lorenzo; Mangiavini, Laura; Rossi, Nicolò; Peretti, Giuseppe M	Direct superior approach versus posterolateral approach in total hip arthroplasty: a randomized controlled trial on early outcomes on gait, risk of fall, clinical and self-reported measurements	Acta Orthopaedica		1745-3674	10.1080/17453674.2020.1865633	2021-06	274-279	3	92	ACTA ORTHOP
424		Excluded	No alpha coefficient for internal consistency or intra-class correlation coefficient for inter-rater or test-retest/intra-rater reliability of the Mini-BESTest has been calculated.	2021	Unal, Ayse; Altug, Filiz; Tikac, Gulsum; Cavlak, Ugur	Effectiveness of matrix-rhythm therapy on increased muscle tone, balance and gait parameters in stroke survivors: a single-blinded, randomized, controlled clinical trial	ACTA NEUROLOGICA BELGICA		0300-9009, 2240-2993	10.1007/s13760-020-01391-6	2021-06	689-699	3	121	Acta Neurol. Belg.
425		Excluded	No alpha coefficient for internal consistency or intra-class correlation coefficient for inter-rater or test-retest/intra-rater reliability of the Mini-BESTest has been calculated.	2021	Unluer, Nezehat Ozgul; Ozkan, Taskin; Yasa, Mustafa Ertugrul; Ates, Yasemin; Anlar, Omer	Investigation of the Relationship Between Trunk Motor Control and Balance, Functional Mobility, and Gait Capacity in Patients with Multiple Sclerosis	TURKISH JOURNAL OF NEUROLOGY		1301-062X, 1309-2545	10.4274/tnd.2021.41017	2021-09	283-288	3	27	Turk. J. Neurol.
426		Excluded	No alpha coefficient for internal consistency or intra-class correlation coefficient for inter-rater or test-retest/intra-rater reliability of the Mini-BESTest has been calculated.	2014	Ursin, Marie Helene; Ihle-Hansen, Hege; Fure, Brynjar; Tveit, Arnljot; Bergland, Astrid	Balance and mobility in acute stroke: Association with subgroups of stroke and socio-demographic characteristics	European Journal of Physiotherapy		2167-9169	10.3109/21679169.2014.934280	2014-12	230-237	4	16	EUR J PHYSIOTHER
427		Excluded	No alpha coefficient for internal consistency or intra-class correlation coefficient for inter-rater or test-retest/intra-rater reliability of the Mini-BESTest has been calculated.	2016	Uszynski, Marcin Kacper; Purtill, Helen; Donnelly, Alan; Coote, Susan	Comparing the effects of whole-body vibration to standard exercise in ambulatory people with Multiple Sclerosis: a randomised controlled feasibility study	CLINICAL REHABILITATION		0269-2155, 1477-0873	10.1177/0269215515595522	2016-07	657-668	7	30	Clin. Rehabil.
428		Excluded	Case study	2017	Vallabhajosula, Srikant; McMillion, Amy K.; Freund, Jane E.	The effects of exergaming and treadmill training on gait, balance, and cognition in a person with Parkinson’s disease: A case study	Physiotherapy Theory & Practice		0959-3985	10.1080/09593985.2017.1359867	2017-12	920-931	12	33	PHYSIOTHER THEORY PRACT
429		Excluded	Consensus-based recommendations	2023	Van Criekinge, Tamaya; Heremans, Charlotte; Burridge, Jane; Deutsch, Judith E.; Hammerbeck, Ulrike; Hollands, Kristen; Karthikbabu, Suruliraj; Mehrholz, Jan; Moore, Jennifer L.; Salbach, Nancy M.; Schroder, Jonas; Veerbeek, Janne M.; Weerdesteyn, Vivian; Borschmann, Karen; Churilov, Leonid; Verheyden, Geert; Kwakkel, Gert	Standardized measurement of balance and mobility post-stroke: Consensus-based core recommendations from the third Stroke Recovery and Rehabilitation Roundtable	NEUROREHABILITATION AND NEURAL REPAIR		1545-9683, 1552-6844	10.1177/15459683231209154	2023-10-14				Neurorehabil. Neural Repair
430		Excluded	Study protocol	2021	van de Venis, Lotte; van de Warrenburg, Bart P. C.; Weerdesteyn, Vivian; van Lith, Bas J. H.; Geurts, Alexander C. H.; Nonnekes, Jorik	Improving gait adaptability in patients with hereditary spastic paraplegia (Move-HSP): study protocol for a randomized controlled trial	TRIALS		1745-6215	10.1186/s13063-020-04932-9	2021-01-07	32	1	22	Trials
431		Excluded	Case Reports	2013	van der Merwe, Petronella; Wilmarth, Ma	Fall Prevention Among Older Adults: Case Reports Exemplifying the Value of Incorporating Lumbar Stabilization Training During Balance Exercises	South African Journal of Physiotherapy		0379-6175	10.4102/sajp.v69i3.30	2013-11	25-32	3	69	S AFR J PHYSIOTHER
432		Excluded	Systematic Review	2016	van Duijnhoven, Hanneke J. R.; Heeren, Anita; Peters, Marlijn A. M.; Veerbeek, Janne M.; Kwakkel, Gert; Geurts, Alexander C. H.; Weerdesteyn, Vivian	Effects of Exercise Therapy on Balance Capacity in Chronic Stroke Systematic Review and Meta-Analysis	STROKE		0039-2499, 1524-4628	10.1161/STROKEAHA.116.013839	2016-10	2603-2610	10	47	Stroke
433		Excluded	No alpha coefficient for internal consistency or intra-class correlation coefficient for inter-rater or test-retest/intra-rater reliability of the Mini-BESTest has been calculated.	2018	Van Puymbroeck, Marieke; Walter, Alysha; Hawkins, Brent L.; Sharp, Julia L.; Woschkolup, Kathleen; Urrea-Mendoza, Enrique; Revilla, Fredy; Adams, Emilie V.; Schmid, Arlene A.	Functional Improvements in Parkinson’s Disease Following a Randomized Trial of Yoga	Evidence-based Complementary & Alternative Medicine (eCAM)		1741-427X	10.1155/2018/8516351	2018-06-03	1-8		2018	EVID BASED COMPLEMENT ALTERN MED
434		Excluded	No alpha coefficient for internal consistency or intra-class correlation coefficient for inter-rater or test-retest/intra-rater reliability of the Mini-BESTest has been calculated.	2015	Vance, Roisin C.; Healy, Dan G.; Galvin, Rose; French, Helen P.	Dual Tasking With the Timed "Up & Go" Test Improves Detection of Risk of Falls in People With Parkinson Disease	Physical Therapy		0031-9023	10.2522/ptj.20130386	2015-01	95-102	1	95	PHYS THER
435		Excluded	No alpha coefficient for internal consistency or intra-class correlation coefficient for inter-rater or test-retest/intra-rater reliability of the Mini-BESTest has been calculated.	2018	Vieira Gomes, Gisele Cristine; Simoes, Maria do Socorro; Lin, Sumika Mori; Ribeiro Bacha, Jessica Maria; Pereira Viveiro, Larissa Alamino; Varise, Eliana Maria; Carvas Junior, Nelson; Lange, Belinda; Jacob Filho, Wilson; Pompeu, Jose Eduardo	Feasibility, safety, acceptability, and functional outcomes of playing Nintendo Wii Fit Plus™ for frail older adults: A randomized feasibility clinical trial	MATURITAS		0378-5122, 1873-4111	10.1016/j.maturitas.2018.10.002	2018-12	20-28		118	Maturitas
436	Included			2023	Wagner, Sofia; Bring, Annika; Asenlof, Pernilla	Construct validity of the Mini-BESTest in individuals with chronic pain in specialized pain care	BMC MUSCULOSKELETAL DISORDERS		1471-2474	10.1186/s12891-023-06504-9	2023-05-17	391	1	24	BMC Musculoskelet. Disord.
437	Included			2016	Wallen, Martin Benka; Sorjonen, Kimmo; Lofgren, Niklas; Franzen, Erika	Structural Validity of the Mini-Balance Evaluation Systems Test (Mini-BESTest) in People With Mild to Moderate Parkinson Disease	PHYSICAL THERAPY		0031-9023, 1538-6724	10.2522/ptj.20150334	2016-11	1799-1806	11	96	Phys. Ther.
438	Included			2022	Madsalae T, Thongprong T, Chinkulprasert Ch, Boonsinsukh R	Can the balance evaluation systems test be used to identify system-specific postural control impairments in older adults with chronic neck pain?	Front Med (Lausanne)				2022	1012880		9
439	Included			2021	Wallin, Andreas; Kierkegaard, Marie; Franzen, Erika; Johansson, Sverker	Test-Retest Reliability of the Mini-BESTest in People With Mild to Moderate Multiple Sclerosis	PHYSICAL THERAPY		0031-9023, 1538-6724	10.1093/ptj/pzab045	2021-05	pzab045	5	101	Phys. Therapy
440		Excluded	No alpha coefficient for internal consistency or intra-class correlation coefficient for inter-rater or test-retest/intra-rater reliability of the Mini-BESTest has been calculated.	2023	Wang, Di; Cui, Wen J.; Hou, Zhen H.; Gao, Ying	Effectiveness of different exercises in improving postural balance among Parkinson's disease patients: a systematic review and network meta-analysis	FRONTIERS IN AGING NEUROSCIENCE		1663-4365	10.3389/fnagi.2023.1215495	2023-07-17	1215495		15	Front. Aging Neurosci.
441		Excluded	No alpha coefficient for internal consistency or intra-class correlation coefficient for inter-rater or test-retest/intra-rater reliability of the Mini-BESTest has been calculated.	2023	Wang, Inga; Li, Pei-Chi; Lee, Shih-Chieh; Lee, Ya-Chen; Wang, Chun-Hou; Hsieh, Ching-Lin	Development of a Berg Balance Scale Short-Form Using a Machine Learning Approach in Patients With Stroke	JOURNAL OF NEUROLOGIC PHYSICAL THERAPY		1557-0576, 1557-0584	10.1097/NPT.0000000000000417	2023-01	44-51	1	47	J. Neurol. Phys. Ther.
442	Included			2018	Wang-Hsu, Elizabeth; Smith, Susan S.	Interrater and Test-Retest Reliability and Minimal Detectable Change of the Balance Evaluation Systems Test (BESTest) and Subsystems With Community-Dwelling Older Adults	JOURNAL OF GERIATRIC PHYSICAL THERAPY		1539-8412, 2152-0895	10.1519/JPT.0000000000000117	2018-09	173-179	3	41	J. Geriatr. Phys. Ther.
443		Excluded	Systematic Review	2016	Weber, Colleen; Schwieterman, Megan; Fier, Kayla; Berni, John; Swartz, Natalie; Phillips, Robert S.; Reneker, Jennifer C.	Reliability and Validity of the Functional Gait Assessment: A Systematic Review	Physical & Occupational Therapy in Geriatrics		0270-3181	10.3109/02703181.2015.1128509	2016-03	88-103	1	34	PHYS OCCUP THER GERIATR
444		Excluded	Letter to the editor	2016	Widerström, Birgitta	On "Treatment-based classification system for low back pain: revision and update." Alrwaily M, Timko M, Schneider M, et al. Phys Ther. 2016;96:1057-1066	Physical Therapy		0031-9023	10.2522/ptj.2016.96.8.1301	2016-08	1301-1303	8	96	PHYS THER
445	Included			2019	Winairuk, T.; Pang, M.Y.C.; Saengsirisuwan, V.; Horak, F.B.; Boonsinsukh, R.	Comparison of measurement properties of three shortened versions of the balance evaluation system test (BESTest) in people with subacute stroke	Journal of rehabilitation medicine		1651-2081	10.2340/16501977-2589	2019	683-691	9	51	J Rehabil Med
446		Excluded	No alpha coefficient for internal consistency or intra-class correlation coefficient for inter-rater or test-retest/intra-rater reliability of the Mini-BESTest has been calculated.	2020	Wingert, Jason R.; Corle, Caitlin E.; Saccone, Diane F.; Lee, Jimin; Rote, Aubrianne E.	Effects of a Community-Based Tai Chi Program on Balance, Functional Outcomes, and Sensorimotor Function in Older Adults	Physical & Occupational Therapy in Geriatrics		0270-3181	10.1080/02703181.2019.1709600	2020-06	129-150	2	38	PHYS OCCUP THER GERIATR
447		Excluded	Systematic Review	2019	Winser, Stanley J.; Kannan, Priya; Bello, Umar Muhhamad; Whitney, Susan L.	Measures of balance and falls risk prediction in people with Parkinson's disease: a systematic review of psychometric properties	CLINICAL REHABILITATION		0269-2155, 1477-0873	10.1177/0269215519877498	2019-12	1949-1962	12	33	Clin. Rehabil.
448		Excluded	No alpha coefficient for internal consistency or intra-class correlation coefficient for inter-rater or test-retest/intra-rater reliability of the Mini-BESTest has been calculated.	2013	Wong, Christopher Kevin; Chen, Christine C.; Welsh, Jenna	Preliminary Assessment of Balance With the Berg Balance Scale in Adults Who Have a Leg Amputation and Dwell in the Community: Rasch Rating Scale Analysis	Physical Therapy		0031-9023	10.2522/ptj.20130009	2013-11	1520-1529	11	93	PHYS THER
449		Excluded	No alpha coefficient for internal consistency or intra-class correlation coefficient for inter-rater or test-retest/intra-rater reliability of the Mini-BESTest has been calculated.	2015	Wong-Yu, Irene S.; Mak, Margaret K.	Task- and Context-Specific Balance Training Program Enhances Dynamic Balance and Functional Performance in Parkinsonian Nonfallers: A Randomized Controlled Trial With Six-Month Follow-Up	ARCHIVES OF PHYSICAL MEDICINE AND REHABILITATION		0003-9993, 1532-821X	10.1016/j.apmr.2015.08.409	2015-12	2103-2111	12	96	Arch. Phys. Med. Rehabil.
450		Excluded	No alpha coefficient for internal consistency or intra-class correlation coefficient for inter-rater or test-retest/intra-rater reliability of the Mini-BESTest has been calculated.	2016	Yang, Y.; Wang, Y.; Zhou, Y.; Chen, C.; Xing, D.	Reliability of functional gait assessment in patients with Parkinson disease Interrater and intrarater reliability and internal consistency	Medicine (United States)		00257974 (ISSN)	10.1097/MD.0000000000004545	2016		34	95	Medicine
451		Excluded	No alpha coefficient for internal consistency or intra-class correlation coefficient for inter-rater or test-retest/intra-rater reliability of the Mini-BESTest has been calculated.	2014	Yaqin Yang; Yongjun Wang; Yanan Zhou; Chen Chen; Deli Xing; Chunxue Wang	Validity of the Functional Gait Assessment in Patients With Parkinson Disease: Construct, Concurrent, and Predictive Validity	Physical Therapy		0031-9023	10.2522/ptj.20130019	2014-03	392-400	3	94	PHYS THER
452		Excluded	No alpha coefficient for internal consistency or intra-class correlation coefficient for inter-rater or test-retest/intra-rater reliability of the Mini-BESTest has been calculated.	2022	Yasa, Mustafa Ertugrul; Ozkan, Taskin; Unluer, Nezehat Ozgul; Celenay, Seyda Toprak; Anlar, Omer	Core stability-based balance training and kinesio taping for balance, trunk control, fear of falling and walking capacity in patients with multiple sclerosis: A randomized single-blinded study	MULTIPLE SCLEROSIS AND RELATED DISORDERS		2211-0348, 2211-0356	10.1016/j.msard.2022.104178	2022-12	104178		68	Mult. Scler. Relat. Disord.
453	Included			2016	Yingyongyudha, Anyamanee; Saengsirisuwan, Vitoon; Panichaporn, Wanvisa; Boonsinsukh, Rumpa	The Mini-Balance Evaluation Systems Test (Mini-BESTest) Demonstrates Higher Accuracy in Identifying Older Adult Participants With History of Falls Than Do the BESTest, Berg Balance Scale, or Timed Up and Go Test	JOURNAL OF GERIATRIC PHYSICAL THERAPY		1539-8412, 2152-0895	10.1519/JPT.0000000000000050	2016-06	64-70	2	39	J. Geriatr. Phys. Ther.
454		Excluded	No alpha coefficient for internal consistency or intra-class correlation coefficient for inter-rater or test-retest/intra-rater reliability of the Mini-BESTest has been calculated.	2016	Yu, Wan-Hui; Chen, Kuan-Lin; Huang, Sheau-Ling; Lu, Wen-Shian; Lee, Shu-Chun; Hsieh, Ching-Lin	Intrarater and Interrater Reliability of the Hierarchical Balance Short Forms in Patients With Stroke	ARCHIVES OF PHYSICAL MEDICINE AND REHABILITATION		0003-9993, 1532-821X	10.1016/j.apmr.2016.07.003	2016-12	2137-2145	12	97	Arch. Phys. Med. Rehabil.
455		Excluded	No alpha coefficient for internal consistency or intra-class correlation coefficient for inter-rater or test-retest/intra-rater reliability of the Mini-BESTest has been calculated.	2021	Yuen, Mandy; Ouyang, H. X.; Miller, Tiev; Pang, Marco Y. C.	Baduanjin Qigong Improves Balance, Leg Strength, and Mobility in Individuals With Chronic Stroke: A Randomized Controlled Study	NEUROREHABILITATION AND NEURAL REPAIR		1545-9683, 1552-6844	10.1177/15459683211005020	2021-05	444-456	5	35	Neurorehabil. Neural Repair
456		Excluded	No published in English or Spanish	2018	کمیجانی, پریسا; نقدی, صوفیا; انصاری, نورالدین نخستین; بوالحسنی, فاطمه; انصاری, امین نخستین	بررسی پایایی بین دو آزمونگر و پایایی یک آزمونگر تست بریف بست در ارزیابی تعادل بیماران مبتلا به سکته مغزی: گزارش کوتاه: Inter- and intra-rater reliability of brief BESTest in balance evaluation of patients with stroke: brief report.	Tehran University Medical Journal		16831764		2018-04	67-73	1	76
457		Excluded	Conference Abstract	2019		2ª conferência nacional de fisioterapia...August 15-16, 2019, Prague, Czech Republic	Manual Therapy, Posturology & Rehabilitation Journal		2236-5435	10.17784/mtprehabjournal.2019.17.suppl	2019-01-02	4-36		17
458		Excluded	Conference Abstract	2019		7. ULUSAL FİZYOTERAPİ VE REHABİLİTASYON KONGRESİ...7th National Physiotherapy and Rehabilitation Congress, Turkish Physiotherapy Association, April 18-20, 2019, Ankara, Turkey	Turkish Journal of Physiotherapy Rehabilitation		1300-8757		2019-04	S1-S158	2	30	FIZYOTERAPI REHABILITASYON
459		Excluded	No alpha coefficient for internal consistency or intra-class correlation coefficient for inter-rater or test-retest/intra-rater reliability of the Mini-BESTest has been calculated.	2012		Metalinguistics, Stress Accuracy, and Word Reading: Does Dialect Matter?	Language, Speech & Hearing Services in Schools		0161-1461		2012-10	410-423	4	43	LANG SPEECH HEAR SERV SCH
460		Excluded	Conference Abstract	2020		Oral Presentations at the 10th Canadian Conference on Dementia (CCD) Québec City, October 3, 2019...0th Canadian Conference on Dementia (CCD), October 3, 2019, Québec	Canadian Geriatrics Journal		1925-8348	10.5770/cgj.23.410	2020-03	1-3	1	23	CAN GERIATR J
461		Excluded	Conference Abstract	2022		PHYSIOTHERAPY CONFERENCE 2022 CONFERENCE ABSTRACTS...Physiotherapy New Zealand Conference, September 8-11, 2022, Rotorua, New Zealand	New Zealand Journal of Physiotherapy		0303-7193	10.15619/NZJP/50.3.07	2022-09	S1-S43	3	50	NZ J PHYSIOTHER
462		Excluded	Conference Abstract	2016		Poster Bi̇ldi̇ri̇ler	Turkish Journal of Physiotherapy Rehabilitation		1300-8757		2016-05	S76-S112	2	27	FIZYOTERAPI REHABILITASYON
463		Excluded	Conference Abstract	2011		Poster Presentation Abstracts from the 2011 International Congress on Spinal Cord Medicine and Rehabilitation	Topics in Spinal Cord Injury Rehabilitation		1082-0744	10.1310/sci16S1-53	2011-06-02	53-117		16	TOP SPINAL CORD INJ REHABIL
464		Excluded	Conference Abstract	2020		Poster Presentations at the 10th Canadian Conference on Dementia (CCD) Québec City, October 3, 2019...10th Canadian Conference on Dementia (CCD), October 3, 2019, Quebec	Canadian Geriatrics Journal		1925-8348	10.5770/cgj.23.411	2020-03	3-87	1	23	CAN GERIATR J
465		Excluded	Conference Abstract	2021		RESNA Annual Conference 2020 Papers...RESNA 2020, September 23-24	Assistive Technology		1040-0435	10.1080/10400435.2021.1920810	2021-05	146-175	3	33	ASSIST TECHNOL
466		Excluded	Conference Abstract	2016		Sözel Bi̇ldi̇ri̇ler	Turkish Journal of Physiotherapy Rehabilitation		1300-8757		2016-05	S25-S75	2	27	FIZYOTERAPI REHABILITASYON
467		Excluded	Conference Abstract	2018		Sözel Bi̇ldi̇ri̇ler	Turkish Journal of Physiotherapy Rehabilitation		1300-8757		2018-05	S6-S34	2	29	FIZYOTERAPI REHABILITASYON
468		Excluded	Conference Abstract	2022		XVIII. FİZYOTERAPİDE GELİŞMELER KONGRESİ...XVIII CONGRESS ON DEVELOPMENTS IN PHYSIOTHERAPY SCIENTIFIC PROGRAM, September 8-11, 2022, Ankara, Turkey	Turkish Journal of Physiotherapy Rehabilitation		1300-8757		2022-09	1-132	3	33	FIZYOTERAPI REHABILITASYON
